# Supplementary material for: 2-(4-Fluoro­phen­yl)-5-iodo-3-isopropyl­sulfinyl-1-benzofuran
Source: Acta Crystallogr Sect E Struct Rep Online. 2010 Nov 20;66(Pt 12):o3261. doi: 10.1107/S1600536810047665 (PMC3011574; doi:10.1107/S1600536810047665)
Supplement: Supplementary file 2 [file e-66-o3261-Isup2.hkl]

# 
# h,k,l, Fc-squared, Fo-squared, sigma(Fo-squared) and status flag 
# 
data_I
_shelx_title ' 1047 IN P-1' 
_shelx_refln_list_code          4 
_shelx_F_calc_maximum      215.82 
_exptl_crystal_F_000       420.00 
_reflns_d_resolution_high  0.7686 
 
loop_ 
 _symmetry_equiv_pos_as_xyz 
 'x, y, z' 
 '-x, -y, -z' 
 
_cell_length_a     8.4345 
_cell_length_b     9.5874 
_cell_length_c    10.9324 
_cell_angle_alpha  68.643 
_cell_angle_beta   70.618 
_cell_angle_gamma  89.241 
 
_shelx_F_squared_multiplier     1.000 
 
loop_ 
 _refln_index_h 
 _refln_index_k 
 _refln_index_l 
 _refln_F_squared_calc 
 _refln_F_squared_meas 
 _refln_F_squared_sigma 
 _refln_observed_status 
   1   0   0     8296.58     6937.36     94.43 o 
   2   0   0      961.45     1129.90     13.46 o 
   3   0   0      481.12      550.04      7.14 o 
   4   0   0     4008.00     4366.16     57.96 o 
   5   0   0      416.87      413.66      9.09 o 
   6   0   0      740.39      763.95     15.47 o 
   7   0   0      520.11      509.61     13.49 o 
   8   0   0       75.43       68.54      5.42 o 
   9   0   0       67.23       72.31     11.92 o 
  10   0   0        1.00        3.63      3.75 o 
 -10   1   0      116.75      133.61      8.33 o 
  -9   1   0       67.00       64.40      5.76 o 
  -8   1   0       20.75       32.25     11.26 o 
  -7   1   0       62.65       59.56      3.77 o 
  -6   1   0      181.44      191.91      5.04 o 
  -5   1   0     1214.09     1232.19     20.38 o 
  -4   1   0     3700.65     3779.43     57.50 o 
  -3   1   0     2741.27     2867.48     33.01 o 
  -2   1   0     2407.26     2588.49     31.34 o 
  -1   1   0      194.25      223.30      3.09 o 
   0   1   0       28.11       30.00      0.89 o 
   1   1   0    11021.01     8013.95    142.50 o 
   2   1   0    46580.23    29681.26    883.00 o 
   3   1   0     9527.66     9175.00    160.61 o 
   4   1   0        2.36        9.95      0.90 o 
   5   1   0     1590.50     1713.22     31.26 o 
   6   1   0      602.95      635.03     13.45 o 
   7   1   0      158.55      168.37      6.33 o 
   8   1   0      297.11      278.63     11.43 o 
   9   1   0      135.47      137.45      8.08 o 
  10   1   0       82.29       99.63      7.73 o 
 -10   2   0      169.43      158.58     19.26 o 
  -9   2   0      166.87      163.04      8.77 o 
  -8   2   0      326.86      326.51     14.77 o 
  -7   2   0      157.36      153.62      5.29 o 
  -6   2   0       99.44      100.14      3.41 o 
  -5   2   0        0.18        2.72      0.84 o 
  -4   2   0      633.04      650.43     10.20 o 
  -3   2   0     3773.23     3713.81     50.79 o 
  -2   2   0     9870.98     8520.77    174.83 o 
  -1   2   0    10267.15     8337.36    114.44 o 
   0   2   0        3.40        3.60      0.39 o 
   1   2   0      300.75      277.24      5.53 o 
   2   2   0     2441.85     2337.48     37.13 o 
   3   2   0     9146.48     8747.11    165.33 o 
   4   2   0     4121.73     4227.37     67.43 o 
   5   2   0     2811.56     2946.73     50.73 o 
   6   2   0       65.15       61.02      4.76 o 
   7   2   0      549.66      569.32     14.87 o 
   8   2   0       28.00       23.86      4.41 o 
   9   2   0       59.95       60.56     11.43 o 
 -10   3   0        0.35        1.97      2.59 o 
  -9   3   0      106.06      103.94      5.82 o 
  -8   3   0      188.82      197.59      6.75 o 
  -7   3   0      389.18      399.31      8.87 o 
  -6   3   0      780.75      784.38     14.32 o 
  -5   3   0     1154.19     1156.94     19.42 o 
  -4   3   0        0.91        2.28      0.46 o 
  -3   3   0        0.52        3.89      0.81 o 
  -2   3   0      636.85      613.81      8.77 o 
  -1   3   0    12773.22    10677.48    231.27 o 
   0   3   0     7187.69     6903.95    101.67 o 
   1   3   0     6982.94     6612.86     98.85 o 
   2   3   0      170.65      200.91      6.65 o 
   3   3   0     2565.62     2547.14     44.97 o 
   4   3   0     2122.94     2166.46     34.48 o 
   5   3   0     2702.96     2689.76     47.46 o 
   6   3   0      788.19      781.86     16.14 o 
   7   3   0      379.44      381.97     11.18 o 
   8   3   0       28.40       29.77      3.26 o 
   9   3   0        8.37        7.80      7.02 o 
 -10   4   0       41.67       47.54      4.52 o 
  -9   4   0       56.61       57.26      8.96 o 
  -8   4   0       10.67       11.83      2.16 o 
  -7   4   0       39.48       39.13      2.58 o 
  -6   4   0      130.81      132.16      4.24 o 
  -5   4   0     1164.11     1187.64     20.04 o 
  -4   4   0     2464.92     2477.21     34.92 o 
  -3   4   0     2482.24     2536.62     35.50 o 
  -2   4   0      336.03      384.41      6.05 o 
  -1   4   0      177.20      157.01      2.99 o 
   0   4   0     2179.11     2032.98     30.50 o 
   1   4   0     8156.54     7766.40    127.30 o 
   2   4   0     3161.63     3093.73     75.77 o 
   3   4   0     2174.61     2221.69     47.31 o 
   4   4   0        2.97       13.16      2.86 o 
   5   4   0      764.76      766.12     18.33 o 
   6   4   0      803.65      795.63     17.44 o 
   7   4   0      905.85      872.46     23.83 o 
   8   4   0      189.16      188.52      9.56 o 
   9   4   0       41.06       30.57      5.55 o 
  -9   5   0      432.42      422.36     18.06 o 
  -8   5   0      138.33      148.92      5.90 o 
  -7   5   0       65.44       64.58      3.22 o 
  -6   5   0       30.63       29.88      2.63 o 
  -5   5   0       39.85       37.70      2.20 o 
  -4   5   0      471.78      439.16      7.87 o 
  -3   5   0     1838.74     1869.58     26.86 o 
  -2   5   0     5868.44     5937.47     80.71 o 
  -1   5   0     1498.86     1433.05     19.20 o 
   0   5   0      580.63      664.38     11.23 o 
   1   5   0     1141.48     1073.41     19.26 o 
   2   5   0     3408.24     3264.95     64.50 o 
   3   5   0     1756.72     1751.10     36.95 o 
   4   5   0     1295.91     1329.67     28.86 o 
   5   5   0      403.49      406.73     10.96 o 
   6   5   0       50.01       54.66      3.68 o 
   7   5   0       25.37       23.00      3.69 o 
   8   5   0      128.80      131.81      8.04 o 
  -9   6   0      281.23      288.73     11.19 o 
  -8   6   0      340.02      351.84     11.12 o 
  -7   6   0      329.39      333.83      8.29 o 
  -6   6   0      642.31      661.16     16.95 o 
  -5   6   0      304.94      276.49      6.65 o 
  -4   6   0      146.60      148.48      3.91 o 
  -3   6   0       83.33       87.19      3.03 o 
  -2   6   0     1803.27     1732.45     23.62 o 
  -1   6   0     3106.56     3064.43     39.63 o 
   0   6   0     3672.31     3691.06     62.11 o 
   1   6   0      492.01      472.28      9.93 o 
   2   6   0      300.22      300.19      8.54 o 
   3   6   0     2110.50     2080.33     38.32 o 
   4   6   0     1207.61     1226.45     27.07 o 
   5   6   0      246.60      248.32     10.44 o 
   6   6   0      617.80      608.55     15.75 o 
   7   6   0        6.26        7.44      2.88 o 
   8   6   0        4.19        0.82      2.47 o 
  -8   7   0       14.87       17.89      2.72 o 
  -7   7   0      178.59      183.83      5.93 o 
  -6   7   0      661.88      637.37     12.95 o 
  -5   7   0      293.52      298.68      7.24 o 
  -4   7   0      869.37      874.21     15.85 o 
  -3   7   0     1009.07      997.56     14.81 o 
  -2   7   0      156.85      141.42      3.42 o 
  -1   7   0      431.31      407.87      7.04 o 
   0   7   0     2481.43     2424.77     41.97 o 
   1   7   0     3019.92     2954.98     50.60 o 
   2   7   0     1235.08     1242.60     27.29 o 
   3   7   0        8.72       13.79      1.35 o 
   4   7   0      186.16      192.06      7.72 o 
   5   7   0      970.99     1003.99     27.69 o 
   6   7   0      245.85      264.46     11.41 o 
   7   7   0       37.52       47.26      5.29 o 
  -8   8   0      106.85      112.74      6.31 o 
  -7   8   0       63.93       55.16      3.94 o 
  -6   8   0        3.37        3.80      1.45 o 
  -5   8   0      276.71      270.56      7.05 o 
  -4   8   0      808.82      768.58     14.57 o 
  -3   8   0      729.46      745.43     13.03 o 
  -2   8   0      653.62      659.06     11.57 o 
  -1   8   0      574.70      555.70      9.07 o 
   0   8   0       99.01      100.95      3.65 o 
   1   8   0      759.79      743.03     15.34 o 
   2   8   0     1771.27     1742.19     37.38 o 
   3   8   0     1234.89     1276.70     28.28 o 
   4   8   0      394.98      410.31     20.61 o 
   5   8   0       32.23       24.81      5.22 o 
   6   8   0      154.37      151.81     11.43 o 
  -7   9   0      216.82      225.47      8.91 o 
  -6   9   0       37.82       30.53      3.46 o 
  -5   9   0      211.23      207.08      7.15 o 
  -4   9   0       34.88       33.27      3.82 o 
  -3   9   0      806.32      768.48     13.73 o 
  -2   9   0     1009.57      971.74     16.34 o 
  -1   9   0      859.75      883.19     13.76 o 
   0   9   0      459.37      478.00      8.32 o 
   1   9   0       46.96       55.57      4.28 o 
   2   9   0       25.77       22.54      2.92 o 
   3   9   0      257.54      275.69      8.31 o 
   4   9   0      619.00      627.33     20.86 o 
   5   9   0      465.05      482.53     23.18 o 
  -6  10   0      168.80      161.51      7.47 o 
  -5  10   0      388.54      395.33     12.13 o 
  -4  10   0      119.63      123.62      6.09 o 
  -3  10   0      208.79      201.29      7.59 o 
  -2  10   0        6.56        6.46      1.34 o 
  -1  10   0      670.96      654.83     15.13 o 
   0  10   0     1158.33     1165.41     17.70 o 
   1  10   0      638.48      652.73     19.96 o 
   2  10   0      116.10      129.57      6.22 o 
   3  10   0        0.78        0.98      1.67 o 
   4  10   0      192.82      230.17     14.04 o 
  -4  11   0      280.70      262.25      9.54 o 
  -3  11   0      406.10      412.44     12.43 o 
  -2  11   0      234.10      232.91      8.67 o 
  -1  11   0       45.97       44.14      3.19 o 
   0  11   0       68.52       66.88      4.16 o 
   1  11   0      325.60      314.65     12.11 o 
   2  11   0      503.85      496.22     17.14 o 
   0 -11   1      206.19      193.76      6.75 o 
   1 -11   1      254.88      266.78      7.93 o 
   2 -11   1      155.20      149.21      6.78 o 
   3 -11   1        6.31        6.09      2.26 o 
  -3 -10   1      114.23      118.40     17.30 o 
  -2 -10   1       44.99       49.90      3.72 o 
  -1 -10   1       71.40       70.97      3.74 o 
   0 -10   1       57.96       71.18      3.38 o 
   1 -10   1      327.58      348.85     12.58 o 
   2 -10   1      899.98      915.54     18.35 o 
   3 -10   1      254.64      248.19      8.65 o 
   4 -10   1       40.10       32.26      3.33 o 
   5 -10   1       18.05       16.29      2.89 o 
   6 -10   1      202.72      186.55     14.69 o 
  -4  -9   1       49.87       57.79      6.86 o 
  -3  -9   1      165.45      176.06     17.26 o 
  -2  -9   1      665.79      659.48     15.36 o 
  -1  -9   1      476.69      454.05     14.31 o 
   0  -9   1       71.70       66.97      3.33 o 
   1  -9   1       82.98       84.42      3.06 o 
   2  -9   1      197.52      216.49      4.95 o 
   3  -9   1      978.12      988.54     17.37 o 
   4  -9   1     1047.69     1004.10     28.52 o 
   5  -9   1      255.24      236.79      8.48 o 
   6  -9   1        0.15        0.20      2.18 o 
   7  -9   1      180.13      167.75      7.53 o 
  -5  -8   1       22.84       21.55      4.90 o 
  -4  -8   1       44.92       47.10      3.31 o 
  -3  -8   1      178.41      198.75      9.01 o 
  -2  -8   1      275.31      286.73      9.64 o 
  -1  -8   1      358.02      378.29     10.54 o 
   0  -8   1     1429.07     1378.15     21.41 o 
   1  -8   1     1628.12     1539.82     21.65 o 
   2  -8   1        0.13        2.96      1.44 o 
   3  -8   1      238.03      231.88      5.64 o 
   4  -8   1      412.24      419.19      8.31 o 
   5  -8   1     1228.81     1209.76     19.49 o 
   6  -8   1      510.17      505.10     12.65 o 
   7  -8   1      191.56      177.52      7.35 o 
   8  -8   1       10.81        9.22      2.68 o 
  -6  -7   1      589.69      619.57     20.30 o 
  -5  -7   1      331.15      328.97     13.06 o 
  -4  -7   1      334.46      342.70      9.66 o 
  -3  -7   1       31.30       26.53      3.29 o 
  -2  -7   1      130.21      136.69      6.67 o 
  -1  -7   1      109.63      109.11      3.32 o 
   0  -7   1      869.90      892.58     14.38 o 
   1  -7   1     1973.93     2015.49     27.09 o 
   2  -7   1     2402.39     2319.15     33.82 o 
   3  -7   1     1604.90     1561.78     23.33 o 
   4  -7   1       25.59       22.64      1.72 o 
   5  -7   1      850.65      843.03     14.13 o 
   6  -7   1      891.07      893.08     15.24 o 
   7  -7   1      203.81      213.92      7.78 o 
   8  -7   1      165.23      168.71      7.85 o 
  -7  -6   1      112.57      100.79      7.11 o 
  -6  -6   1      123.55      116.64     11.92 o 
  -5  -6   1      536.46      538.65     20.24 o 
  -4  -6   1     1178.20     1220.24     27.01 o 
  -3  -6   1      666.15      692.85     20.53 o 
  -2  -6   1      351.40      362.17      9.45 o 
  -1  -6   1      499.06      467.12      9.85 o 
   0  -6   1        4.20        6.77      1.35 o 
   1  -6   1      378.92      368.77      6.30 o 
   2  -6   1     2424.92     2464.61     32.47 o 
   3  -6   1     3903.50     3817.71     57.57 o 
   4  -6   1     3217.79     3169.39     44.61 o 
   5  -6   1      597.74      601.14     10.60 o 
   6  -6   1      171.58      164.85      5.35 o 
   7  -6   1     1067.42     1054.63     19.32 o 
   8  -6   1      847.51      849.25     19.06 o 
   9  -6   1        1.73        3.85      1.98 o 
  -8  -5   1      750.47      789.08     24.81 o 
  -7  -5   1       83.56       98.71      7.18 o 
  -6  -5   1       30.15       30.56      2.88 o 
  -5  -5   1       40.67       38.90      2.87 o 
  -4  -5   1      265.66      245.57     11.91 o 
  -3  -5   1      635.02      600.87     13.70 o 
  -2  -5   1     2734.44     2851.03     56.14 o 
  -1  -5   1     1428.25     1482.15     26.15 o 
   0  -5   1      800.07      748.44     11.75 o 
   1  -5   1     1149.22     1166.37     15.97 o 
   2  -5   1       12.40       14.05      0.93 o 
   3  -5   1      903.07      887.18     16.78 o 
   4  -5   1     4338.21     4349.55     60.09 o 
   5  -5   1     4005.88     4013.01     55.86 o 
   6  -5   1     1749.75     1721.66     25.70 o 
   7  -5   1      127.42      137.46      4.93 o 
   8  -5   1      327.50      316.49      9.06 o 
   9  -5   1      615.86      622.92     15.16 o 
  -8  -4   1       57.46       53.84      5.42 o 
  -7  -4   1      915.36      897.15     21.72 o 
  -6  -4   1     1154.51     1123.13     30.92 o 
  -5  -4   1      233.65      221.70      6.19 o 
  -4  -4   1       67.02       73.37      3.75 o 
  -3  -4   1      118.37      123.23      3.54 o 
  -2  -4   1        8.70        4.17      1.02 o 
  -1  -4   1      975.22      937.75     16.88 o 
   0  -4   1     6232.98     6241.43     94.21 o 
   1  -4   1     3076.62     3060.50     42.39 o 
   2  -4   1     1885.86     1884.23     29.71 o 
   3  -4   1      812.35      883.46     14.68 o 
   4  -4   1       21.33       29.74      2.88 o 
   5  -4   1     1925.16     1970.31     28.47 o 
   6  -4   1     3035.68     2980.12     42.28 o 
   7  -4   1     2260.14     2300.74     37.35 o 
   8  -4   1      592.61      622.59     12.88 o 
   9  -4   1       11.41        4.90      1.89 o 
  10  -4   1      130.49      115.07      6.45 o 
  -9  -3   1      406.76      380.15     18.45 o 
  -8  -3   1       89.39       93.72      7.51 o 
  -7  -3   1       47.76       51.17      3.77 o 
  -6  -3   1      413.48      415.13     12.58 o 
  -5  -3   1     1493.22     1408.03     26.16 o 
  -4  -3   1     1387.93     1392.03     22.83 o 
  -3  -3   1     1461.23     1517.22     23.83 o 
  -2  -3   1        5.12        6.99      0.90 o 
  -1  -3   1      347.96      353.67      7.02 o 
   0  -3   1      350.68      403.58      9.44 o 
   1  -3   1     4040.31     4134.14     51.92 o 
   2  -3   1     5653.10     5722.06     94.26 o 
   3  -3   1     6571.82     6511.01     95.49 o 
   4  -3   1     2365.09     2374.00     33.35 o 
   5  -3   1       49.43       55.13      2.60 o 
   6  -3   1      191.04      199.69      7.02 o 
   7  -3   1     2249.42     2216.02     36.06 o 
   8  -3   1     1124.11     1134.93     22.75 o 
   9  -3   1      651.21      668.60     17.40 o 
  10  -3   1      155.01      165.28     13.39 o 
  -9  -2   1     1040.66     1038.64     33.63 o 
  -8  -2   1     1366.77     1356.25     68.72 o 
  -7  -2   1      483.28      478.16     13.24 o 
  -6  -2   1        4.14        3.82      1.56 o 
  -5  -2   1      267.63      269.35      6.68 o 
  -4  -2   1      740.43      749.49     13.38 o 
  -3  -2   1     1407.77     1327.80     17.81 o 
  -2  -2   1      646.67      659.61     18.43 o 
  -1  -2   1     5837.25     5790.42    242.48 o 
   0  -2   1      215.73      270.78      5.64 o 
   1  -2   1      389.56      392.23      6.02 o 
   2  -2   1       64.40       73.99      1.65 o 
   3  -2   1     6540.62     6555.06     95.86 o 
   4  -2   1     5382.60     5521.47     70.19 o 
   5  -2   1     3873.39     3869.63     53.44 o 
   6  -2   1     1395.14     1419.76     21.25 o 
   7  -2   1        2.41        2.65      1.08 o 
   8  -2   1      568.89      549.58     15.83 o 
   9  -2   1      775.48      756.32     23.32 o 
  10  -2   1      375.48      324.52     19.26 o 
  -9  -1   1      183.07      172.79     10.77 o 
  -8  -1   1      337.74      332.83     13.04 o 
  -7  -1   1     3003.39     2866.30     69.25 o 
  -6  -1   1     3705.38     3597.95     71.90 o 
  -5  -1   1     1419.15     1510.64     24.97 o 
  -4  -1   1     1627.57     1837.35     40.15 o 
  -3  -1   1     1312.95     1392.71     16.47 o 
  -2  -1   1       15.47       31.86      0.86 o 
  -1  -1   1     3287.79     3170.78    143.25 o 
   0  -1   1      374.41      421.71      6.31 o 
   1  -1   1     2424.29     2661.08     31.24 o 
   2  -1   1     5743.97     5797.21    106.92 o 
   3  -1   1      194.68      219.07      3.23 o 
   4  -1   1     1241.90     1290.08     18.65 o 
   5  -1   1     3410.52     3472.06     48.04 o 
   6  -1   1     4322.96     4321.96     59.78 o 
   7  -1   1     1276.71     1300.55     25.14 o 
   8  -1   1      183.46      181.04      7.26 o 
   9  -1   1        4.23        1.07      2.18 o 
  10  -1   1      329.73      314.31     25.30 o 
  -9   0   1      179.94      188.06     22.04 o 
  -8   0   1       83.40       77.67      5.88 o 
  -7   0   1       60.19       54.88      8.16 o 
  -6   0   1      748.75      695.55     19.97 o 
  -5   0   1     3903.92     3942.40     68.04 o 
  -4   0   1    12009.07    11863.91    214.82 o 
  -3   0   1     2447.01     2581.67     31.99 o 
  -2   0   1     6218.93     6440.87     77.84 o 
  -1   0   1     1757.82     1828.08     23.77 o 
   0   0   1      265.32      296.27      4.06 o 
   1   0   1     1388.06     1491.82     17.04 o 
   2   0   1     3892.96     4067.05     45.81 o 
   3   0   1     2229.20     2307.09     30.39 o 
   4   0   1     1066.10     1181.74     17.39 o 
   5   0   1        2.37        1.86      0.70 o 
   6   0   1     2332.41     2302.70     41.23 o 
   7   0   1     1792.01     1791.07     38.21 o 
   8   0   1     1263.38     1302.34     34.56 o 
   9   0   1      378.85      367.56     31.51 o 
  10   0   1        1.73        4.04      2.51 o 
 -10   1   1      156.14      152.20      9.06 o 
  -9   1   1      686.65      713.21     22.50 o 
  -8   1   1     1068.97     1022.87     28.97 o 
  -7   1   1      426.38      418.76     21.38 o 
  -6   1   1       12.35       15.62      1.75 o 
  -5   1   1      589.35      585.22     10.79 o 
  -4   1   1      248.91      205.38      4.26 o 
  -3   1   1     1591.52     1659.97     22.36 o 
  -2   1   1    34558.12    24857.40    649.10 o 
  -1   1   1      661.98      723.42      9.18 o 
   0   1   1      943.43      929.97     10.59 o 
   1   1   1        4.09       10.83      1.34 o 
   2   1   1     7617.47     6911.46    149.58 o 
   3   1   1      419.40      402.77      5.45 o 
   4   1   1     5214.57     5242.83     67.50 o 
   5   1   1     2722.29     2740.67     49.41 o 
   6   1   1        9.35       16.26      4.27 o 
   7   1   1      103.01       91.70      3.90 o 
   8   1   1     1002.41     1014.65     28.49 o 
   9   1   1      841.35      807.76     26.93 o 
  10   1   1      167.52      174.23      9.70 o 
 -10   2   1        1.29        0.50      2.42 o 
  -9   2   1      109.97       92.39      8.81 o 
  -8   2   1      688.02      664.27     20.65 o 
  -7   2   1     1772.55     1778.47     38.92 o 
  -6   2   1     2288.68     2321.60     37.14 o 
  -5   2   1      868.91      905.26     15.63 o 
  -4   2   1       28.43       30.36      1.60 o 
  -3   2   1     2430.01     2516.19     33.59 o 
  -2   2   1      460.36      422.61      6.21 o 
  -1   2   1     1085.88     1151.68     23.68 o 
   0   2   1    15274.91    11181.92    293.46 o 
   1   2   1     3668.16     3608.98     74.44 o 
   2   2   1      306.88      297.08      4.20 o 
   3   2   1      326.11      347.62      5.56 o 
   4   2   1     2137.62     2130.47     32.56 o 
   5   2   1     2146.32     2131.12     31.26 o 
   6   2   1     2940.74     2887.18     51.13 o 
   7   2   1      684.48      686.54     14.79 o 
   8   2   1       42.12       36.21      3.38 o 
   9   2   1      253.31      262.14     11.54 o 
  10   2   1      290.38      318.87     13.73 o 
 -10   3   1      358.30      356.19     20.24 o 
  -9   3   1      139.60      133.21      6.61 o 
  -8   3   1       65.15       65.07      4.46 o 
  -7   3   1      681.94      700.58     15.28 o 
  -6   3   1     1430.67     1396.70     21.19 o 
  -5   3   1     2745.98     2764.70     39.13 o 
  -4   3   1     2886.59     2946.79     41.16 o 
  -3   3   1     1484.46     1629.51     23.20 o 
  -2   3   1      106.20      120.35      2.34 o 
  -1   3   1     1654.46     1657.85     23.80 o 
   0   3   1     3199.02     3146.63     40.16 o 
   1   3   1     3819.33     3720.61     48.52 o 
   2   3   1     2144.20     2118.00     37.33 o 
   3   3   1     3213.77     3195.08     56.10 o 
   4   3   1      364.46      381.24      7.41 o 
   5   3   1     1010.97     1055.58     18.14 o 
   6   3   1      704.34      646.35     13.73 o 
   7   3   1     1616.47     1580.87     35.56 o 
   8   3   1      919.45      869.89     21.27 o 
   9   3   1       44.80       41.13      6.69 o 
  -9   4   1      642.03      635.60     21.84 o 
  -8   4   1      675.31      673.35     17.45 o 
  -7   4   1      133.76      127.64      4.44 o 
  -6   4   1      763.18      794.47     14.71 o 
  -5   4   1     1941.80     1881.18     30.38 o 
  -4   4   1     1019.62      975.83     15.26 o 
  -3   4   1     4201.23     4062.83     61.66 o 
  -2   4   1     1512.31     1512.02     20.26 o 
  -1   4   1     1829.71     1889.42     24.24 o 
   0   4   1     1905.24     2145.27     49.87 o 
   1   4   1     1109.81     1056.28     21.83 o 
   2   4   1     2465.14     2483.92     43.67 o 
   3   4   1     4916.74     4778.98     83.15 o 
   4   4   1     1856.42     1797.05     32.68 o 
   5   4   1      544.22      536.94     11.60 o 
   6   4   1       16.51       22.88      2.92 o 
   7   4   1      470.75      463.75     13.00 o 
   8   4   1      538.61      551.86     18.56 o 
   9   4   1      473.06      446.21     24.65 o 
  -9   5   1      186.47      224.26     10.54 o 
  -8   5   1      703.24      702.85     18.19 o 
  -7   5   1     1695.14     1671.86     28.46 o 
  -6   5   1      751.74      742.06     14.10 o 
  -5   5   1        0.89        3.10      2.37 o 
  -4   5   1     1683.15     1771.56     28.51 o 
  -3   5   1     2050.89     1971.43     28.93 o 
  -2   5   1     1201.79     1070.17     16.38 o 
  -1   5   1     2511.31     2368.88     32.92 o 
   0   5   1     1131.97     1101.35     17.62 o 
   1   5   1     2419.92     2446.85     48.70 o 
   2   5   1      464.63      504.55      8.83 o 
   3   5   1      231.36      232.57      5.39 o 
   4   5   1     1560.92     1506.53     32.16 o 
   5   5   1     3801.09     3651.07     74.93 o 
   6   5   1      900.54      895.98     18.37 o 
   7   5   1       10.83       13.30      2.39 o 
   8   5   1       14.30       10.42      2.96 o 
   9   5   1      178.34      195.21     10.15 o 
  -9   6   1       51.74       51.42      4.51 o 
  -8   6   1       19.37       18.76      2.97 o 
  -7   6   1      964.62      934.65     17.70 o 
  -6   6   1     1580.34     1567.35     26.65 o 
  -5   6   1     1472.32     1435.73     24.31 o 
  -4   6   1      959.53      976.54     17.05 o 
  -3   6   1      170.06      186.35      4.41 o 
  -2   6   1     1345.44     1375.06     22.31 o 
  -1   6   1      764.65      726.14     11.31 o 
   0   6   1     2193.24     2098.57     32.55 o 
   1   6   1     1012.19      983.30     18.30 o 
   2   6   1     1572.08     1557.88     25.11 o 
   3   6   1     1490.47     1503.66     27.62 o 
   4   6   1       36.66       36.30      2.45 o 
   5   6   1       60.46       58.92      3.36 o 
   6   6   1      773.65      756.71     16.33 o 
   7   6   1     1815.02     1780.09     46.37 o 
   8   6   1      174.44      173.36     14.37 o 
  -8   7   1      187.12      199.39     14.68 o 
  -7   7   1        0.05        1.18      1.34 o 
  -6   7   1      129.16      128.34      4.60 o 
  -5   7   1     1221.82     1181.13     20.81 o 
  -4   7   1     2809.96     2679.50     42.45 o 
  -3   7   1      850.16      799.89     13.46 o 
  -2   7   1      375.65      403.97     14.78 o 
  -1   7   1       12.42       13.06      1.51 o 
   0   7   1      475.06      449.06      9.65 o 
   1   7   1      538.20      528.95      9.73 o 
   2   7   1     1135.35     1124.70     21.20 o 
   3   7   1     1053.99      992.99     22.30 o 
   4   7   1     1628.23     1601.48     34.78 o 
   5   7   1      150.43      156.37      7.38 o 
   6   7   1      101.04      102.19      8.81 o 
   7   7   1       91.29       98.42      7.02 o 
  -8   8   1      565.51      572.69     19.46 o 
  -7   8   1      100.81      100.05      5.12 o 
  -6   8   1       55.98       51.76      4.20 o 
  -5   8   1       14.72       16.00      1.85 o 
  -4   8   1      423.69      427.03      9.35 o 
  -3   8   1      624.22      605.08     11.00 o 
  -2   8   1     1936.06     1830.67     27.82 o 
  -1   8   1     1000.70      948.72     14.11 o 
   0   8   1      156.32      149.91      3.69 o 
   1   8   1       18.82       19.54      1.43 o 
   2   8   1       60.80       60.55      2.50 o 
   3   8   1      577.56      575.54     17.92 o 
   4   8   1      616.49      611.95     15.53 o 
   5   8   1      784.57      766.36     19.23 o 
   6   8   1      653.64      607.58     27.10 o 
   7   8   1        2.59        6.33      2.97 o 
  -7   9   1      555.63      584.80     16.38 o 
  -6   9   1      996.29      942.54     20.59 o 
  -5   9   1       76.37       74.00      5.23 o 
  -4   9   1       41.90       42.90      2.68 o 
  -3   9   1       60.49       61.97      2.85 o 
  -2   9   1      244.51      237.73      5.77 o 
  -1   9   1      392.48      398.99      7.96 o 
   0   9   1      523.77      532.20      9.07 o 
   1   9   1      932.21      928.35     16.48 o 
   2   9   1      412.61      416.13     19.28 o 
   3   9   1        0.30        0.82      1.06 o 
   4   9   1       20.08       17.05      2.19 o 
   5   9   1      242.62      242.90     14.69 o 
   6   9   1      649.63      655.57     29.38 o 
  -6  10   1      128.63      127.99      6.82 o 
  -5  10   1      818.94      774.69     19.54 o 
  -4  10   1      523.06      511.38     14.26 o 
  -3  10   1       91.32      102.29      5.44 o 
  -2  10   1       34.45       32.05      2.25 o 
  -1  10   1      119.90      117.78      3.56 o 
   0  10   1       85.46       87.49      4.06 o 
   1  10   1      168.12      187.77      9.17 o 
   2  10   1      218.69      235.22      8.96 o 
   3  10   1      667.67      681.27     18.11 o 
   4  10   1      273.83      286.20     19.10 o 
  -4  11   1      190.40      193.89     10.17 o 
  -3  11   1      356.84      350.07     11.12 o 
  -2  11   1      129.59      123.78      6.16 o 
  -1  11   1       74.71       82.19      4.96 o 
   0  11   1        7.95       11.87      2.08 o 
   1  11   1       14.38       13.72      2.19 o 
   2  11   1       91.18       91.05     13.06 o 
   3  11   1       91.98       85.69     15.34 o 
  -2 -10   2      153.50      142.69     10.94 o 
  -1 -10   2       17.26       14.24      2.53 o 
   0 -10   2       55.05       55.78      3.52 o 
   1 -10   2      396.38      425.32     10.36 o 
   2 -10   2      165.31      160.26      5.78 o 
   3 -10   2      106.65       90.51      4.48 o 
   4 -10   2      306.80      298.81     10.16 o 
   5 -10   2      158.93      162.45      9.12 o 
  -3  -9   2      634.26      610.51     26.44 o 
  -2  -9   2      351.39      375.80     10.41 o 
  -1  -9   2      498.71      490.24     17.98 o 
   0  -9   2      515.79      488.64      9.79 o 
   1  -9   2       56.36       58.45      2.64 o 
   2  -9   2       70.08       74.33      3.51 o 
   3  -9   2      193.67      189.75      5.78 o 
   4  -9   2      404.15      398.49     11.47 o 
   5  -9   2      122.55      124.35      5.14 o 
   6  -9   2      252.19      243.05      8.98 o 
   7  -9   2      265.73      284.52     12.58 o 
  -5  -8   2      498.40      499.51     23.83 o 
  -4  -8   2      713.58      735.54     20.97 o 
  -3  -8   2       48.47       48.65      5.88 o 
  -2  -8   2      202.64      209.80     11.65 o 
  -1  -8   2     1446.69     1432.35     22.39 o 
   0  -8   2      499.88      524.83      9.81 o 
   1  -8   2      272.01      273.39      5.71 o 
   2  -8   2      387.99      373.60      8.37 o 
   3  -8   2        0.32        1.47      1.10 o 
   4  -8   2       14.52       12.99      1.53 o 
   5  -8   2      192.08      192.29      5.40 o 
   6  -8   2      337.22      327.17      8.37 o 
   7  -8   2      395.50      423.51     12.56 o 
   8  -8   2      356.83      385.97     15.00 o 
  -6  -7   2        9.02       11.54      3.26 o 
  -5  -7   2      235.58      255.63     15.02 o 
  -4  -7   2      940.40      969.31     26.20 o 
  -3  -7   2     1168.45     1211.98     38.19 o 
  -2  -7   2     1074.77     1090.16     21.65 o 
  -1  -7   2        1.87        0.65      0.82 o 
   0  -7   2     1483.72     1437.75     21.98 o 
   1  -7   2     1645.66     1650.76     21.18 o 
   2  -7   2      438.70      465.81      8.45 o 
   3  -7   2      150.56      148.78      4.45 o 
   4  -7   2       22.73       24.77      2.04 o 
   5  -7   2      345.48      331.30      6.99 o 
   6  -7   2        9.83       12.50      1.95 o 
   7  -7   2      320.72      318.11      8.13 o 
   8  -7   2      170.80      176.03      9.20 o 
  -7  -6   2      189.03      185.57      9.92 o 
  -6  -6   2      394.34      404.23     15.83 o 
  -5  -6   2      130.83      139.41      6.59 o 
  -4  -6   2       76.09       69.82      3.80 o 
  -3  -6   2      799.21      822.72     23.71 o 
  -2  -6   2     2851.55     2843.59     50.79 o 
  -1  -6   2     2362.32     2381.47     38.01 o 
   0  -6   2      486.92      476.32      8.49 o 
   1  -6   2        6.58       10.01      1.02 o 
   2  -6   2     2036.36     2031.61     26.50 o 
   3  -6   2     1690.44     1684.86     27.00 o 
   4  -6   2      569.20      580.79     11.06 o 
   5  -6   2       28.98       29.38      2.21 o 
   6  -6   2       28.80       33.77      2.17 o 
   7  -6   2      467.57      477.48      9.53 o 
   8  -6   2        1.61        2.25      1.29 o 
   9  -6   2      120.94      115.07      7.34 o 
  -7  -5   2      214.58      221.72     15.02 o 
  -6  -5   2      808.25      836.15     24.47 o 
  -5  -5   2     1164.53     1176.09     25.88 o 
  -4  -5   2      465.70      435.58     13.10 o 
  -3  -5   2      189.38      184.75      7.61 o 
  -2  -5   2      589.40      553.51     12.96 o 
  -1  -5   2     2318.39     2256.82     35.62 o 
   0  -5   2     4029.65     3953.94     54.72 o 
   1  -5   2     2420.14     2326.36     30.47 o 
   2  -5   2      167.73      187.99      4.00 o 
   3  -5   2       19.15       18.68      1.14 o 
   4  -5   2     1012.27     1010.79     17.13 o 
   5  -5   2     1051.19     1015.99     16.98 o 
   6  -5   2      900.30      913.05     14.87 o 
   7  -5   2      100.98      101.98      3.57 o 
   8  -5   2       96.79       97.71      3.72 o 
   9  -5   2      115.39      132.37      6.22 o 
  -8  -4   2        6.33        5.56      3.11 o 
  -7  -4   2      111.69      117.44     10.12 o 
  -6  -4   2       56.52       58.48      4.07 o 
  -5  -4   2      866.37      869.17     19.85 o 
  -4  -4   2     3777.31     3858.61     78.47 o 
  -3  -4   2     2566.96     2602.38     51.38 o 
  -2  -4   2      322.41      300.82      7.75 o 
  -1  -4   2       26.76       38.25      1.69 o 
   0  -4   2     1399.91     1361.77     21.97 o 
   1  -4   2     2827.55     2883.41     37.04 o 
   2  -4   2     4139.92     4207.95     56.98 o 
   3  -4   2     1543.83     1579.66     22.39 o 
   4  -4   2       40.90       48.33      2.18 o 
   5  -4   2        0.17        1.07      0.76 o 
   6  -4   2      353.87      372.63      7.34 o 
   7  -4   2      450.84      467.16     13.51 o 
   8  -4   2      693.32      693.33     12.44 o 
   9  -4   2      481.39      482.63     12.56 o 
  10  -4   2       61.91       71.12      5.14 o 
  -8  -3   2      240.31      228.23     10.85 o 
  -7  -3   2      425.17      423.06     12.31 o 
  -6  -3   2      326.15      324.43      9.80 o 
  -5  -3   2       85.52       85.67      4.06 o 
  -4  -3   2      316.77      298.22      7.02 o 
  -3  -3   2     2843.66     2782.68     42.97 o 
  -2  -3   2    10769.72    10230.57    380.00 o 
  -1  -3   2     2692.36     2665.77     47.92 o 
   0  -3   2      284.84      283.95      5.44 o 
   1  -3   2      112.13       99.27      3.92 o 
   2  -3   2     1541.57     1504.60     20.99 o 
   3  -3   2     2473.01     2571.23     35.20 o 
   4  -3   2     1953.63     1986.74     27.70 o 
   5  -3   2     1194.18     1220.45     18.31 o 
   6  -3   2      287.62      321.91      6.46 o 
   7  -3   2       97.64      111.76      3.51 o 
   8  -3   2      104.81      102.99      3.60 o 
   9  -3   2      204.19      212.11      8.15 o 
  10  -3   2      444.30      425.87     16.04 o 
  -9  -2   2       67.04       74.35      6.46 o 
  -8  -2   2        1.24        2.42      3.26 o 
  -7  -2   2      269.49      257.25     22.04 o 
  -6  -2   2     1213.36     1213.30     26.72 o 
  -5  -2   2     1949.70     1917.37     39.19 o 
  -4  -2   2      625.60      634.89     10.39 o 
  -3  -2   2     1115.85     1177.43     17.43 o 
  -2  -2   2     2049.00     2020.48     35.07 o 
  -1  -2   2     7944.57     7259.88    298.37 o 
   0  -2   2     9322.28     8655.73    197.23 o 
   1  -2   2     3869.11     3920.49     46.94 o 
   2  -2   2      344.46      371.99      5.81 o 
   3  -2   2      354.59      328.83      5.74 o 
   4  -2   2      276.62      251.75      4.28 o 
   5  -2   2     2775.95     2830.07     39.63 o 
   6  -2   2      786.99      803.86     12.92 o 
   7  -2   2      831.54      878.31     14.28 o 
   8  -2   2      553.69      569.28     15.28 o 
   9  -2   2      243.61      232.09     11.92 o 
  10  -2   2      129.71       97.75      7.16 o 
  -9  -1   2        1.22        0.33      2.54 o 
  -8  -1   2       11.93       10.76      3.92 o 
  -7  -1   2      236.84      206.98      9.96 o 
  -6  -1   2      219.96      213.15     10.12 o 
  -5  -1   2     1243.25     1228.58     22.97 o 
  -4  -1   2     3541.02     3563.01     46.54 o 
  -3  -1   2     4301.76     4319.17     67.93 o 
  -2  -1   2      174.81      185.55      2.97 o 
  -1  -1   2     2968.73     2941.97     45.73 o 
   0  -1   2     5572.00     5344.65    107.47 o 
   1  -1   2    13470.35    10935.64    145.75 o 
   2  -1   2     3132.70     3215.65     44.55 o 
   3  -1   2     1951.97     1979.58     25.38 o 
   4  -1   2      928.51     1013.98     13.81 o 
   5  -1   2      140.57      126.19      3.14 o 
   6  -1   2      230.78      233.88      5.01 o 
   7  -1   2      919.68      955.83     16.76 o 
   8  -1   2      956.85      938.45     22.57 o 
   9  -1   2      536.63      535.93     15.25 o 
  10  -1   2      115.34      124.39      7.96 o 
  -9   0   2      347.50      300.74     16.65 o 
  -8   0   2      869.94      812.38     52.56 o 
  -7   0   2      376.00      372.69     19.75 o 
  -6   0   2      246.63      245.27      9.58 o 
  -5   0   2      575.05      584.25     13.82 o 
  -4   0   2     1605.53     1564.06     23.24 o 
  -3   0   2     8951.75     8617.58    141.29 o 
  -2   0   2     3735.91     3726.86     51.05 o 
  -1   0   2     2557.20     2686.73     31.69 o 
   0   0   2      192.07      206.64      3.07 o 
   1   0   2     7648.08     6486.00     98.44 o 
   2   0   2     4482.19     4530.72     50.97 o 
   3   0   2     4731.05     4779.27     60.82 o 
   4   0   2     2421.95     2465.22     32.12 o 
   5   0   2      796.22      785.33     12.30 o 
   6   0   2      522.01      524.38      9.83 o 
   7   0   2        8.84        7.07      1.53 o 
   8   0   2      438.01      424.18     13.95 o 
   9   0   2      360.06      363.31     13.83 o 
  10   0   2      547.70      539.68     47.34 o 
  -9   1   2        7.87        8.00      3.00 o 
  -8   1   2       83.58       79.42      4.76 o 
  -7   1   2      429.82      469.08     15.68 o 
  -6   1   2     3143.15     3152.73     74.79 o 
  -5   1   2     1564.39     1600.91     23.91 o 
  -4   1   2     1738.08     1915.75     26.02 o 
  -3   1   2      803.11      867.82     11.48 o 
  -2   1   2     8421.76     7654.64    154.60 o 
  -1   1   2    21892.96    16232.12    370.48 o 
   0   1   2     4731.15     4228.84     64.05 o 
   1   1   2      586.75      593.81      8.16 o 
   2   1   2      643.79      694.39      8.94 o 
   3   1   2     2509.76     2645.68     34.15 o 
   4   1   2     3383.59     3404.51     43.87 o 
   5   1   2     1117.60     1116.51     16.78 o 
   6   1   2     1055.02     1032.95     18.11 o 
   7   1   2      816.73      783.30     17.08 o 
   8   1   2      108.38      110.64      5.40 o 
   9   1   2       12.29       15.26      4.73 o 
  10   1   2      226.52      213.75     13.71 o 
  -9   2   2       63.24       55.96      5.62 o 
  -8   2   2        0.54       -0.57      1.96 o 
  -7   2   2      148.80      137.87      5.51 o 
  -6   2   2      451.30      468.78      9.43 o 
  -5   2   2     1144.36     1148.16     19.27 o 
  -4   2   2     6943.62     7225.23     87.70 o 
  -3   2   2      649.73      626.92      9.81 o 
  -2   2   2     2779.77     2972.10     34.38 o 
  -1   2   2     2451.91     2503.48     32.92 o 
   0   2   2    18780.18    12683.32    147.89 o 
   1   2   2     7099.10     6168.97     80.29 o 
   2   2   2     7087.55     6657.91    108.85 o 
   3   2   2      811.79      819.66     11.29 o 
   4   2   2     1544.63     1727.86     22.95 o 
   5   2   2      213.24      213.38      4.20 o 
   6   2   2     1316.12     1319.78     24.94 o 
   7   2   2      980.35      941.20     19.19 o 
   8   2   2      372.12      357.08      9.58 o 
   9   2   2      382.20      371.85     14.69 o 
  10   2   2       34.96       33.06      8.65 o 
  -9   3   2       48.74       48.73      5.25 o 
  -8   3   2      340.32      326.98     10.65 o 
  -7   3   2      533.46      510.94     13.74 o 
  -6   3   2       27.14       23.71      1.65 o 
  -5   3   2     1031.81     1090.25     16.75 o 
  -4   3   2     3374.76     3347.70     46.69 o 
  -3   3   2     4268.61     4310.47     59.28 o 
  -2   3   2     3487.86     3603.24     43.94 o 
  -1   3   2       45.32       33.83      1.03 o 
   0   3   2     2273.93     2337.91     26.52 o 
   1   3   2     8040.44     7237.31    196.09 o 
   2   3   2     6990.88     6538.94     91.75 o 
   3   3   2     2235.32     2222.89     35.00 o 
   4   3   2     2701.72     2756.92     38.67 o 
   5   3   2      241.72      227.71      5.12 o 
   6   3   2       96.96      124.47      4.36 o 
   7   3   2       82.02       79.54      3.67 o 
   8   3   2      420.88      420.97     10.73 o 
   9   3   2      662.12      633.36     17.31 o 
  10   3   2      258.44      239.72     11.66 o 
  -9   4   2       29.88       30.23      3.73 o 
  -8   4   2       35.37       30.17      3.59 o 
  -7   4   2      284.74      288.39      9.38 o 
  -6   4   2      970.37     1001.47     17.91 o 
  -5   4   2      947.63      966.93     15.19 o 
  -4   4   2       96.94       98.66      2.70 o 
  -3   4   2     3092.71     3089.74     40.38 o 
  -2   4   2     8815.55     8549.63    108.83 o 
  -1   4   2     8262.61     7875.55    150.12 o 
   0   4   2      635.38      574.84      8.07 o 
   1   4   2      427.27      526.27     10.12 o 
   2   4   2     1111.18     1116.96     20.23 o 
   3   4   2     4832.38     4785.97     95.83 o 
   4   4   2     1734.52     1623.88     34.19 o 
   5   4   2     1256.57     1238.09     23.32 o 
   6   4   2      792.36      782.67     18.71 o 
   7   4   2       58.66       49.60      3.10 o 
   8   4   2       16.23       19.00      4.02 o 
   9   4   2       42.66       37.09      4.73 o 
  -9   5   2        0.10        0.24      1.92 o 
  -8   5   2       91.10       94.47      5.55 o 
  -7   5   2       72.13       76.04      4.55 o 
  -6   5   2      141.15      133.30      4.45 o 
  -5   5   2     2120.68     2131.35     34.30 o 
  -4   5   2      995.22      999.80     17.27 o 
  -3   5   2      331.36      345.39      5.83 o 
  -2   5   2       84.13      109.03      2.86 o 
  -1   5   2     6608.90     6460.04    110.38 o 
   0   5   2     6277.90     6309.02     78.47 o 
   1   5   2     5059.28     4985.46     74.96 o 
   2   5   2      519.73      516.34     10.36 o 
   3   5   2     1044.82     1057.74     22.87 o 
   4   5   2      371.43      390.41     10.68 o 
   5   5   2      822.07      834.60     19.49 o 
   6   5   2      870.92      838.26     17.36 o 
   7   5   2      605.61      601.18     13.73 o 
   8   5   2      256.80      251.76     31.34 o 
   9   5   2       45.33       44.77      5.16 o 
  -9   6   2      158.50      158.77     11.75 o 
  -8   6   2       55.94       47.60      4.12 o 
  -7   6   2       34.64       30.98      2.56 o 
  -6   6   2       64.79       68.69      3.31 o 
  -5   6   2      463.45      452.73     10.36 o 
  -4   6   2      913.92      900.76     16.01 o 
  -3   6   2     3630.32     3528.20     50.44 o 
  -2   6   2      940.80      911.57     14.38 o 
  -1   6   2       16.20       19.72      1.06 o 
   0   6   2      738.38      682.29     10.70 o 
   1   6   2     3113.41     3047.27     46.47 o 
   2   6   2     2567.89     2574.59     45.01 o 
   3   6   2     2214.10     2200.13     45.68 o 
   4   6   2       64.01       61.50      3.16 o 
   5   6   2      318.87      320.00     13.09 o 
   6   6   2       51.43       48.60      3.02 o 
   7   6   2       90.26       97.39      4.51 o 
   8   6   2      341.80      338.92     15.02 o 
  -8   7   2      203.23      214.09     15.79 o 
  -7   7   2      493.58      478.80     15.07 o 
  -6   7   2      433.25      415.79     16.08 o 
  -5   7   2        1.84        3.09      2.07 o 
  -4   7   2       99.30      101.35      4.59 o 
  -3   7   2     1053.37     1005.40     17.58 o 
  -2   7   2     3380.70     3311.87     47.71 o 
  -1   7   2     1709.92     1705.65     24.68 o 
   0   7   2      648.34      627.34     10.22 o 
   1   7   2      146.24      150.49      3.86 o 
   2   7   2     3203.22     3183.44     55.64 o 
   3   7   2      385.60      409.39     10.60 o 
   4   7   2      540.74      523.91     13.31 o 
   5   7   2     1095.76     1117.30     25.69 o 
   6   7   2        0.73        1.33      3.08 o 
   7   7   2       16.18       16.73      3.37 o 
   8   7   2        2.54       -0.40      2.18 o 
  -8   8   2        1.45        4.71      3.50 o 
  -7   8   2      138.18      133.88      6.03 o 
  -6   8   2      729.82      715.55     14.58 o 
  -5   8   2      857.66      820.36     15.80 o 
  -4   8   2      839.84      803.59     15.20 o 
  -3   8   2        0.21        0.36      0.83 o 
  -2   8   2      772.74      752.13     12.97 o 
  -1   8   2     1412.34     1361.09     20.44 o 
   0   8   2     2839.64     2783.37     39.42 o 
   1   8   2      751.62      757.26     13.51 o 
   2   8   2       80.37       83.58      3.88 o 
   3   8   2      290.71      282.36     10.61 o 
   4   8   2     1328.73     1321.81     29.68 o 
   5   8   2       88.35      100.86      4.92 o 
   6   8   2      111.54      112.84      7.11 o 
   7   8   2      226.47      213.95     16.65 o 
  -7   9   2        2.59        3.95      2.45 o 
  -6   9   2       18.73       21.22      2.84 o 
  -5   9   2      163.91      172.08      6.52 o 
  -4   9   2     1413.24     1378.59     24.16 o 
  -3   9   2     1278.17     1223.65     24.87 o 
  -2   9   2      389.44      360.23      7.71 o 
  -1   9   2       15.50       21.08      1.55 o 
   0   9   2     1211.46     1170.24     19.48 o 
   1   9   2     1373.01     1332.45     22.53 o 
   2   9   2      927.61      928.97     17.84 o 
   3   9   2      336.27      358.79      8.96 o 
   4   9   2        4.29        4.54      1.66 o 
   5   9   2      239.73      257.57     24.16 o 
   6   9   2      126.27      135.16     10.77 o 
  -6  10   2       22.69       28.89      5.27 o 
  -5  10   2        6.24        7.84      2.92 o 
  -4  10   2      209.76      211.47      7.43 o 
  -3  10   2      561.05      594.18     19.69 o 
  -2  10   2     1015.23     1020.88     17.52 o 
  -1  10   2     1033.82     1034.78     17.56 o 
   0  10   2       78.96       73.42      3.79 o 
   1  10   2      271.51      277.29      6.21 o 
   2  10   2      485.06      478.85     15.56 o 
   3  10   2      515.21      496.37     25.89 o 
   4  10   2      394.93      411.13     16.03 o 
   5  10   2       62.12       67.25      7.51 o 
  -5  11   2      175.30      168.20      9.46 o 
  -4  11   2      124.17      122.27      7.96 o 
  -3  11   2       13.50       11.10      2.45 o 
  -2  11   2      455.10      459.56     15.44 o 
  -1  11   2      908.89      929.90     22.04 o 
   0  11   2      515.81      547.22     14.17 o 
   1  11   2      368.88      378.87      9.91 o 
   2  11   2        0.49        0.31      1.58 o 
   3  11   2      316.49      327.82     13.39 o 
  -2  12   2       95.05       99.43      6.73 o 
  -1  12   2       46.40       48.01      5.16 o 
   0  12   2      514.31      556.98     13.23 o 
   0 -10   3      405.05      414.00     13.29 o 
   1 -10   3      466.74      469.50     11.27 o 
   2 -10   3       14.86       21.87      3.05 o 
   3 -10   3      481.69      469.13     13.55 o 
   4 -10   3      499.35      494.72     17.03 o 
  -2  -9   3        0.83        2.07      1.75 o 
  -1  -9   3      210.98      238.31      9.39 o 
   0  -9   3      453.21      467.54     10.11 o 
   1  -9   3      798.13      813.02     13.92 o 
   2  -9   3      545.85      565.42     13.64 o 
   3  -9   3       74.22       76.99      4.27 o 
   4  -9   3        2.93        3.78      1.87 o 
   5  -9   3      557.56      565.93     15.26 o 
   6  -9   3      749.82      739.03     19.34 o 
  -4  -8   3        9.80       15.02      4.24 o 
  -3  -8   3       96.57      130.92      9.79 o 
  -2  -8   3      571.43      547.67     17.61 o 
  -1  -8   3       70.85       68.14      3.48 o 
   0  -8   3       11.63       11.19      1.43 o 
   1  -8   3      581.55      579.76     10.41 o 
   2  -8   3     2265.74     2264.72     32.60 o 
   3  -8   3      939.82      955.03     17.37 o 
   4  -8   3      470.08      463.44     10.05 o 
   5  -8   3        4.19        3.24      1.51 o 
   6  -8   3      161.63      156.35      8.23 o 
   7  -8   3      177.73      190.78     10.75 o 
  -5  -7   3       60.13       61.38      7.51 o 
  -4  -7   3      241.69      260.05      9.18 o 
  -3  -7   3      577.59      566.77     24.16 o 
  -2  -7   3      133.50      144.79      6.13 o 
  -1  -7   3      315.63      299.25      7.20 o 
   0  -7   3     1197.53     1137.32     16.63 o 
   1  -7   3       94.19       94.00      3.09 o 
   2  -7   3        7.10        7.52      1.19 o 
   3  -7   3     1276.10     1226.15     20.88 o 
   4  -7   3     2589.04     2486.54     39.37 o 
   5  -7   3     1073.17     1071.59     18.99 o 
   6  -7   3      345.57      341.63      8.30 o 
   7  -7   3      128.22      134.12      7.02 o 
   8  -7   3      222.09      212.64     12.11 o 
  -6  -6   3      262.62      283.71     16.98 o 
  -5  -6   3      147.16      144.60     10.61 o 
  -4  -6   3       97.52       95.12     10.12 o 
  -3  -6   3       23.11       31.67      4.57 o 
  -2  -6   3      660.67      687.03     14.49 o 
  -1  -6   3     1394.91     1416.59     23.73 o 
   0  -6   3     1358.24     1352.77     19.53 o 
   1  -6   3     1210.66     1194.70     17.93 o 
   2  -6   3      380.49      377.50      6.39 o 
   3  -6   3      111.16      102.80      3.44 o 
   4  -6   3      351.65      326.76      7.29 o 
   5  -6   3     1744.02     1741.27     28.78 o 
   6  -6   3      602.82      593.84     10.87 o 
   7  -6   3      974.73      945.92     17.69 o 
   8  -6   3      283.97      274.89      8.52 o 
   9  -6   3      137.60      122.81      6.08 o 
  -7  -5   3       30.49       34.61      6.53 o 
  -6  -5   3      185.20      184.04     12.73 o 
  -5  -5   3      256.89      245.95      7.94 o 
  -4  -5   3      593.90      613.75     17.76 o 
  -3  -5   3      681.41      721.77     21.01 o 
  -2  -5   3      142.80      150.08      4.65 o 
  -1  -5   3        0.91        2.15      0.87 o 
   0  -5   3     1405.62     1401.73     21.08 o 
   1  -5   3     3829.46     3789.76     51.76 o 
   2  -5   3     4131.16     4060.78     50.91 o 
   3  -5   3     1859.15     1848.74     26.37 o 
   4  -5   3       31.27       32.30      1.95 o 
   5  -5   3        9.26       10.90      1.41 o 
   6  -5   3     1141.09     1162.07     18.29 o 
   7  -5   3      675.38      666.09     11.92 o 
   8  -5   3       66.98       70.26      4.12 o 
   9  -5   3      390.31      387.11     10.67 o 
  -7  -4   3       81.66       71.79      5.88 o 
  -6  -4   3       81.15       84.47     10.77 o 
  -5  -4   3        5.14        7.81      1.69 o 
  -4  -4   3      223.12      222.31     10.85 o 
  -3  -4   3     1144.52     1162.59     22.13 o 
  -2  -4   3     1504.40     1543.51     32.89 o 
  -1  -4   3     2072.67     2050.58     32.36 o 
   0  -4   3      164.64      161.63      3.60 o 
   1  -4   3      118.04      142.09      3.17 o 
   2  -4   3     2615.25     2644.32     33.46 o 
   3  -4   3     4981.70     4888.38     66.04 o 
   4  -4   3     5406.47     5383.15     72.63 o 
   5  -4   3     1576.96     1592.61     25.50 o 
   6  -4   3        3.30        4.69      1.11 o 
   7  -4   3      229.25      217.10      5.34 o 
   8  -4   3      871.91      882.02     21.66 o 
   9  -4   3      133.16      127.44      4.77 o 
  10  -4   3       10.41       12.69      3.34 o 
  -8  -3   3      239.16      250.73     16.65 o 
  -7  -3   3      296.37      287.77     23.83 o 
  -6  -3   3      313.30      306.27     16.40 o 
  -5  -3   3      196.79      192.75      6.65 o 
  -4  -3   3       50.60       58.79      3.11 o 
  -3  -3   3        3.50        2.29      0.49 o 
  -2  -3   3      473.61      471.86      9.66 o 
  -1  -3   3     3029.09     3319.56     50.77 o 
   0  -3   3     5931.33     6053.00    100.76 o 
   1  -3   3     2930.77     2941.11     39.96 o 
   2  -3   3        9.31        7.79      0.83 o 
   3  -3   3     1102.49     1198.47     18.32 o 
   4  -3   3     5265.52     5495.75     73.94 o 
   5  -3   3     2563.54     2543.76     35.58 o 
   6  -3   3     2245.22     2190.57     31.54 o 
   7  -3   3     1133.06     1150.25     18.09 o 
   8  -3   3       19.07       20.25      1.82 o 
   9  -3   3      207.89      201.03     11.10 o 
  10  -3   3      180.04      183.19      8.19 o 
  -8  -2   3       21.50       24.77      4.04 o 
  -7  -2   3      536.33      486.72     16.62 o 
  -6  -2   3      173.61      164.59     13.22 o 
  -5  -2   3      409.62      417.77     11.06 o 
  -4  -2   3     1318.70     1336.17     27.85 o 
  -3  -2   3      138.05      143.45      2.75 o 
  -2  -2   3      347.81      364.52      6.05 o 
  -1  -2   3       63.98       69.96      2.20 o 
   0  -2   3     2769.54     2887.00     40.18 o 
   1  -2   3     5951.13     6114.02     99.37 o 
   2  -2   3    10401.00     9812.72    229.58 o 
   3  -2   3     2671.14     2758.90     37.58 o 
   4  -2   3        7.53       13.96      0.92 o 
   5  -2   3     3794.28     4109.50     52.33 o 
   6  -2   3     3960.98     3970.29     55.14 o 
   7  -2   3     1008.76      973.32     15.56 o 
   8  -2   3      476.46      494.29     10.41 o 
   9  -2   3      176.85      181.65      7.77 o 
  10  -2   3       21.44       19.16      3.20 o 
  -8  -1   3      204.47      232.48      8.77 o 
  -7  -1   3       47.39       41.52      4.37 o 
  -6  -1   3        5.53        3.84      1.95 o 
  -5  -1   3     1039.29     1035.30     27.36 o 
  -4  -1   3      306.37      304.08      6.51 o 
  -3  -1   3      497.49      517.96      8.25 o 
  -2  -1   3     3142.11     3290.57     39.88 o 
  -1  -1   3     1083.41     1084.13     17.31 o 
   0  -1   3     1062.59     1135.57     15.25 o 
   1  -1   3      458.31      486.81      6.74 o 
   2  -1   3     6308.08     6191.78    121.01 o 
   3  -1   3    11483.67    10767.92    150.82 o 
   4  -1   3     4277.20     4357.39     55.07 o 
   5  -1   3     1187.46     1184.83     17.33 o 
   6  -1   3        0.03        0.41      0.83 o 
   7  -1   3     3809.99     3830.43     59.08 o 
   8  -1   3     1460.37     1474.19     32.80 o 
   9  -1   3      350.34      372.98     11.81 o 
  10  -1   3       94.64      100.48      7.04 o 
  -9   0   3      479.14      500.18     14.62 o 
  -8   0   3      360.73      365.86     16.57 o 
  -7   0   3      495.57      511.62     21.69 o 
  -6   0   3      449.52      451.83     14.65 o 
  -5   0   3        0.86        1.93      1.49 o 
  -4   0   3        1.56        3.90      1.31 o 
  -3   0   3      516.93      528.64      8.27 o 
  -2   0   3     1407.30     1520.92     21.09 o 
  -1   0   3     1452.12     1536.05     17.83 o 
   0   0   3     3499.92     3668.60     46.99 o 
   1   0   3     4546.67     4669.64     65.35 o 
   2   0   3      441.87      474.53      5.94 o 
   3   0   3     3239.21     3413.73     43.84 o 
   4   0   3     6263.69     6429.75     81.86 o 
   5   0   3     6595.07     6626.33     84.50 o 
   6   0   3     1636.39     1644.79     24.12 o 
   7   0   3       65.73       66.81      2.87 o 
   8   0   3       42.45       46.08      3.69 o 
   9   0   3      742.77      742.72     44.87 o 
  10   0   3      652.70      606.33     24.32 o 
  -9   1   3        2.51        0.70      2.78 o 
  -8   1   3      448.45      438.16     12.62 o 
  -7   1   3      614.45      632.44     15.83 o 
  -6   1   3      678.38      655.21     15.77 o 
  -5   1   3     2135.03     2164.12     37.29 o 
  -4   1   3      437.78      459.27      7.15 o 
  -3   1   3       68.36       67.52      1.72 o 
  -2   1   3      106.61      105.27      2.34 o 
  -1   1   3      687.92      756.68     10.17 o 
   0   1   3     3089.86     3266.39     42.36 o 
   1   1   3     5791.41     5689.67    120.65 o 
   2   1   3     3349.34     3509.63     42.47 o 
   3   1   3     1683.51     1753.78     23.08 o 
   4   1   3       15.17       14.13      0.94 o 
   5   1   3     3248.74     3261.79     42.46 o 
   6   1   3     4274.78     4253.19     59.79 o 
   7   1   3     1757.91     1789.38     33.33 o 
   8   1   3      384.08      382.44     11.41 o 
   9   1   3        1.44        1.95      1.82 o 
  10   1   3       67.16       60.52      6.04 o 
  -9   2   3      258.65      263.98     34.61 o 
  -8   2   3      316.59      269.80     11.48 o 
  -7   2   3        4.73        6.10      1.57 o 
  -6   2   3     1473.59     1442.97     26.32 o 
  -5   2   3      228.22      224.79      5.32 o 
  -4   2   3     1260.27     1251.31     17.36 o 
  -3   2   3     4430.15     4631.63     59.66 o 
  -2   2   3     1147.36     1200.47     14.45 o 
  -1   2   3     2911.02     2912.16     35.18 o 
   0   2   3      136.14      151.09      2.37 o 
   1   2   3     1316.19     1420.98     17.45 o 
   2   2   3     5774.09     5858.78     80.84 o 
   3   2   3     8148.84     8051.11    108.97 o 
   4   2   3     1605.57     1637.98     21.87 o 
   5   2   3       59.27       49.20      1.71 o 
   6   2   3      783.48      759.56     15.55 o 
   7   2   3     1204.37     1193.02     26.64 o 
   8   2   3     1365.03     1334.23     33.38 o 
   9   2   3      401.09      408.72     11.31 o 
  10   2   3       19.23       26.96      4.27 o 
  -9   3   3      667.91      658.68     21.74 o 
  -8   3   3      824.02      820.06     20.44 o 
  -7   3   3      356.36      351.24     10.65 o 
  -6   3   3      272.41      278.82      7.38 o 
  -5   3   3      161.48      155.70      5.86 o 
  -4   3   3     1202.40     1281.07     19.12 o 
  -3   3   3      164.79      144.20      2.96 o 
  -2   3   3     3547.55     3602.06     43.93 o 
  -1   3   3     3140.09     3268.50     42.13 o 
   0   3   3     4415.15     4531.83     54.57 o 
   1   3   3     5024.01     5041.94     63.80 o 
   2   3   3     1191.49     1361.79     24.26 o 
   3   3   3     1099.07     1053.18     19.33 o 
   4   3   3     5796.92     5658.76     72.20 o 
   5   3   3     5377.12     5503.66     76.42 o 
   6   3   3      350.36      354.70      8.65 o 
   7   3   3       77.03       82.62      3.86 o 
   8   3   3      675.17      681.78     15.32 o 
   9   3   3      479.49      476.63     14.04 o 
  10   3   3      177.12      182.01     16.81 o 
  -9   4   3        0.03        2.00      2.16 o 
  -8   4   3      265.62      283.99     15.17 o 
  -7   4   3     1274.71     1227.84     27.49 o 
  -6   4   3     1865.78     1835.35     37.75 o 
  -5   4   3      544.15      563.93      9.81 o 
  -4   4   3       74.90       84.59      2.59 o 
  -3   4   3        9.15       11.75      1.26 o 
  -2   4   3      484.19      484.17      7.87 o 
  -1   4   3     1230.18     1211.17     17.54 o 
   0   4   3     3717.18     3590.91     45.22 o 
   1   4   3     5424.85     5446.52     73.94 o 
   2   4   3     4299.58     4414.98     84.88 o 
   3   4   3      248.95      250.79      5.13 o 
   4   4   3      629.57      643.90     11.46 o 
   5   4   3     1401.41     1325.20     22.00 o 
   6   4   3     2564.41     2518.42     45.11 o 
   7   4   3     1569.02     1595.17     30.38 o 
   8   4   3      104.14      105.72      4.68 o 
   9   4   3      155.28      155.36     13.71 o 
  10   4   3      178.63      172.19      9.96 o 
  -9   5   3      144.79      151.16      7.49 o 
  -8   5   3       35.98       34.59      3.85 o 
  -7   5   3      174.56      179.32      7.25 o 
  -6   5   3      492.00      517.00     10.80 o 
  -5   5   3     1195.79     1179.49     20.37 o 
  -4   5   3     2508.65     2527.08     36.07 o 
  -3   5   3     1329.14     1362.91     18.94 o 
  -2   5   3      113.13      106.82      3.88 o 
  -1   5   3       23.73       29.03      1.99 o 
   0   5   3       11.19       12.31      1.27 o 
   1   5   3     3271.11     3278.62     45.29 o 
   2   5   3     3979.18     3779.63     57.68 o 
   3   5   3     4684.28     4524.76     77.99 o 
   4   5   3     1974.30     1992.71     41.75 o 
   5   5   3      252.85      233.64      7.27 o 
   6   5   3      494.73      477.38     11.13 o 
   7   5   3      839.13      851.32     17.97 o 
   8   5   3      667.75      687.13     18.04 o 
   9   5   3      206.47      228.05     24.16 o 
  -8   6   3      298.91      312.39     10.89 o 
  -7   6   3      330.92      324.82     22.77 o 
  -6   6   3       56.21       57.39      3.10 o 
  -5   6   3      562.12      552.26     11.16 o 
  -4   6   3      364.48      354.19      7.78 o 
  -3   6   3     1771.85     1712.96     25.80 o 
  -2   6   3     1078.36     1118.90     16.83 o 
  -1   6   3     2861.02     2890.41     40.40 o 
   0   6   3     1304.69     1315.65     17.72 o 
   1   6   3      337.35      344.73      6.27 o 
   2   6   3        2.71        3.56      0.73 o 
   3   6   3     1819.63     1749.56     36.87 o 
   4   6   3     4518.19     4445.38     90.05 o 
   5   6   3     1803.15     1800.01     38.71 o 
   6   6   3      351.68      367.49      9.40 o 
   7   6   3      216.69      207.91      6.83 o 
   8   6   3      528.25      503.93     17.61 o 
   9   6   3      210.29      208.73     17.47 o 
  -8   7   3      452.02      461.73     36.11 o 
  -7   7   3      446.52      458.42     13.69 o 
  -6   7   3      281.30      276.46      7.37 o 
  -5   7   3      399.28      393.19      8.94 o 
  -4   7   3      108.19      102.83      3.43 o 
  -3   7   3      708.63      686.95     11.96 o 
  -2   7   3      466.44      440.74      8.23 o 
  -1   7   3     1399.46     1383.38     20.56 o 
   0   7   3      916.52      944.79     13.41 o 
   1   7   3     3180.88     3130.68     43.86 o 
   2   7   3     1178.60     1170.43     19.48 o 
   3   7   3      458.03      444.55     11.36 o 
   4   7   3      321.17      310.31      9.02 o 
   5   7   3      683.06      650.71     16.92 o 
   6   7   3     1670.62     1664.01     36.87 o 
   7   7   3      595.87      608.06     16.52 o 
   8   7   3       30.21       33.60      4.55 o 
  -7   8   3      279.18      288.47     10.35 o 
  -6   8   3      543.99      548.18     13.58 o 
  -5   8   3      608.53      586.15     12.29 o 
  -4   8   3      391.73      402.68     10.95 o 
  -3   8   3       85.31       84.22      3.11 o 
  -2   8   3       18.42       24.90      1.97 o 
  -1   8   3      341.38      327.61      7.75 o 
   0   8   3     1507.83     1465.70     21.85 o 
   1   8   3      314.40      325.06      6.37 o 
   2   8   3     1386.74     1371.07     22.83 o 
   3   8   3     2598.47     2615.42     54.66 o 
   4   8   3       75.88       79.28      4.55 o 
   5   8   3      154.38      149.66      6.08 o 
   6   8   3      624.06      620.73     20.44 o 
   7   8   3      364.05      367.61     12.77 o 
  -7   9   3       57.08       48.97      4.46 o 
  -6   9   3       10.63        9.40      2.31 o 
  -5   9   3      332.19      334.53      8.52 o 
  -4   9   3      536.91      542.36     10.76 o 
  -3   9   3      422.08      374.55      8.09 o 
  -2   9   3      585.14      561.23     10.62 o 
  -1   9   3      127.62      148.16      4.47 o 
   0   9   3       50.37       55.77      2.39 o 
   1   9   3      142.49      136.80      3.76 o 
   2   9   3     1399.82     1388.25     37.20 o 
   3   9   3      371.68      363.61      9.94 o 
   4   9   3      833.33      842.66     20.53 o 
   5   9   3      822.09      886.38     31.67 o 
   6   9   3        5.25        6.53      3.75 o 
  -6  10   3      104.24       84.51      5.74 o 
  -5  10   3        5.60        3.97      2.78 o 
  -4  10   3       38.36       41.60      3.13 o 
  -3  10   3      140.02      149.46      5.47 o 
  -2  10   3      383.55      378.90      8.26 o 
  -1  10   3      304.77      276.74      8.86 o 
   0  10   3      633.64      631.33     11.28 o 
   1  10   3      436.05      450.78      8.75 o 
   2  10   3        0.11       -0.82      0.87 o 
   3  10   3      185.84      181.85      7.30 o 
   4  10   3      565.81      580.08     15.93 o 
   5  10   3      549.30      588.97     26.12 o 
  -5  11   3      217.29      200.10     13.06 o 
  -4  11   3       26.18       21.24      3.33 o 
  -3  11   3        6.57        4.31      2.00 o 
  -2  11   3        8.69       13.63      2.57 o 
  -1  11   3      161.06      160.18      9.51 o 
   0  11   3      149.58      156.13      6.01 o 
   1  11   3      274.19      256.25      9.16 o 
   2  11   3      683.95      698.48     15.23 o 
   3  11   3      232.37      256.94     14.37 o 
   4  11   3       11.39       10.48      3.06 o 
  -2  12   3       52.94       58.65      7.05 o 
  -1  12   3       42.58       50.38      4.27 o 
   0  12   3        0.21        1.10      1.46 o 
   1  12   3      181.86      198.26      6.90 o 
  -1  -9   4        0.06        0.83      2.04 o 
   0  -9   4      169.05      198.61      5.96 o 
   1  -9   4      323.59      329.08      9.21 o 
   2  -9   4      259.05      246.32     11.08 o 
   3  -9   4      308.10      281.34     12.00 o 
   4  -9   4       88.81       77.24      6.23 o 
   5  -9   4       24.62       29.25      4.27 o 
  -3  -8   4      406.30      453.92     25.95 o 
  -2  -8   4      564.28      585.14     23.67 o 
  -1  -8   4      235.87      236.60      8.02 o 
   0  -8   4       23.76       23.65      2.00 o 
   1  -8   4       73.37       89.80      3.31 o 
   2  -8   4       34.86       38.54      2.53 o 
   3  -8   4      369.35      365.28     15.64 o 
   4  -8   4      688.20      666.83     15.25 o 
   5  -8   4      345.14      353.75     13.73 o 
   6  -8   4      318.30      315.64     12.92 o 
   7  -8   4        0.02        4.12      2.61 o 
  -4  -7   4       95.32       88.10      6.67 o 
  -3  -7   4       96.30      102.83      6.67 o 
  -2  -7   4      205.77      223.71     11.26 o 
  -1  -7   4      374.96      400.69     10.37 o 
   0  -7   4     1096.24     1100.54     17.36 o 
   1  -7   4      221.03      225.11      5.26 o 
   2  -7   4       79.64       74.23      2.80 o 
   3  -7   4      111.76      118.63      4.77 o 
   4  -7   4      329.55      321.41      9.19 o 
   5  -7   4      212.98      207.18      6.83 o 
   6  -7   4     1085.71     1040.00     21.55 o 
   7  -7   4      616.63      625.88     20.19 o 
   8  -7   4      103.75      117.23      9.63 o 
  -5  -6   4      718.66      771.50     30.04 o 
  -4  -6   4      415.78      434.52     11.98 o 
  -3  -6   4       60.38       69.87      5.10 o 
  -2  -6   4        2.35        2.13      4.73 o 
  -1  -6   4      444.83      450.54     11.56 o 
   0  -6   4      191.86      206.65      4.80 o 
   1  -6   4      313.85      334.09      6.50 o 
   2  -6   4      669.40      691.53     11.15 o 
   3  -6   4      509.08      498.56      9.83 o 
   4  -6   4      969.23      955.08     16.74 o 
   5  -6   4      161.79      166.25      6.64 o 
   6  -6   4      848.91      859.44     18.06 o 
   7  -6   4      418.51      421.98     10.99 o 
   8  -6   4      947.35      939.58     27.36 o 
   9  -6   4      408.57      444.21     16.04 o 
  -6  -5   4       30.87       38.53      5.02 o 
  -5  -5   4      145.85      154.34      8.50 o 
  -4  -5   4     1252.04     1300.80     24.72 o 
  -3  -5   4     1452.92     1463.75     38.09 o 
  -2  -5   4      948.20      937.70     18.27 o 
  -1  -5   4      188.70      192.13      4.87 o 
   0  -5   4      203.68      213.53      5.19 o 
   1  -5   4      348.88      360.51     10.28 o 
   2  -5   4      375.62      394.24      6.43 o 
   3  -5   4      665.32      739.67     12.03 o 
   4  -5   4       29.33       32.88      1.95 o 
   5  -5   4     1361.62     1343.65     22.30 o 
   6  -5   4     1298.43     1327.43     25.33 o 
   7  -5   4      248.17      259.78      6.89 o 
   8  -5   4      757.77      788.08     15.47 o 
   9  -5   4      836.81      847.54     29.09 o 
  -7  -4   4      413.49      436.20     16.81 o 
  -6  -4   4      857.68      877.40     26.70 o 
  -5  -4   4      382.28      397.56     16.95 o 
  -4  -4   4      105.89      109.70      4.55 o 
  -3  -4   4      575.00      576.33     13.65 o 
  -2  -4   4     1978.63     2050.86     49.90 o 
  -1  -4   4     2330.73     2369.05     41.39 o 
   0  -4   4      878.84      885.93     14.93 o 
   1  -4   4      615.13      662.14     10.44 o 
   2  -4   4       62.59       65.63      1.88 o 
   3  -4   4      249.99      255.38      4.91 o 
   4  -4   4      950.65      990.24     14.95 o 
   5  -4   4      824.08      869.26     15.02 o 
   6  -4   4      124.46      143.58      4.29 o 
   7  -4   4     1077.91     1097.46     25.87 o 
   8  -4   4      347.59      343.27      8.40 o 
   9  -4   4      102.44      101.70      4.37 o 
  10  -4   4      693.20      752.10     48.65 o 
  -7  -3   4        5.83       11.78      3.34 o 
  -6  -3   4      641.45      631.41     28.08 o 
  -5  -3   4     2380.47     2345.19     41.79 o 
  -4  -3   4     1205.68     1236.60     23.07 o 
  -3  -3   4      601.01      599.39     10.72 o 
  -2  -3   4      807.75      850.64     28.56 o 
  -1  -3   4     2395.93     2478.41     42.73 o 
   0  -3   4     1680.34     1724.01     26.84 o 
   1  -3   4     1752.83     1755.90     24.58 o 
   2  -3   4      780.74      789.83     10.83 o 
   3  -3   4     1154.97     1264.16     18.25 o 
   4  -3   4      112.06      132.36      4.26 o 
   5  -3   4      159.54      159.30      3.70 o 
   6  -3   4     1415.47     1503.13     24.31 o 
   7  -3   4      955.14      998.59     20.88 o 
   8  -3   4      456.95      465.50     10.11 o 
   9  -3   4      359.38      356.90     10.04 o 
  10  -3   4        2.56        3.79      2.94 o 
  -8  -2   4      224.55      249.43     16.98 o 
  -7  -2   4      317.55      338.03     13.73 o 
  -6  -2   4       76.00       79.14      4.76 o 
  -5  -2   4      417.96      412.18     11.29 o 
  -4  -2   4     2047.82     2044.12     36.01 o 
  -3  -2   4     5298.49     5404.82     97.75 o 
  -2  -2   4     2256.74     2285.71     37.45 o 
  -1  -2   4      135.53      142.78      3.48 o 
   0  -2   4      794.68      816.31     13.27 o 
   1  -2   4     4057.17     4353.81     58.44 o 
   2  -2   4     3727.47     3957.07     53.41 o 
   3  -2   4      148.86      128.55      4.21 o 
   4  -2   4      855.43      866.09     14.13 o 
   5  -2   4     1867.09     2045.20     26.94 o 
   6  -2   4       35.91       41.12      1.90 o 
   7  -2   4       84.28       87.49      3.19 o 
   8  -2   4     1014.20     1016.61     18.35 o 
   9  -2   4     1088.77     1097.07     40.07 o 
  10  -2   4      254.03      281.50     10.48 o 
  -8  -1   4       69.75       84.06     12.24 o 
  -7  -1   4      459.20      465.37     16.50 o 
  -6  -1   4      940.69      934.97     21.60 o 
  -5  -1   4      137.20      133.15      5.44 o 
  -4  -1   4      148.90      157.90     14.13 o 
  -3  -1   4     3116.57     3163.89     52.71 o 
  -2  -1   4     5940.41     5890.72     75.38 o 
  -1  -1   4     3972.35     4159.16     54.29 o 
   0  -1   4     4313.24     4729.70     67.10 o 
   1  -1   4        0.90        4.76      0.73 o 
   2  -1   4        3.63        3.27      1.07 o 
   3  -1   4     3263.39     3473.01     43.92 o 
   4  -1   4     5254.55     5565.46     69.93 o 
   5  -1   4      293.82      284.91      6.01 o 
   6  -1   4      948.32      958.33     16.22 o 
   7  -1   4      661.54      662.60     14.26 o 
   8  -1   4       21.97       25.19      2.44 o 
   9  -1   4      227.42      230.65     13.27 o 
  10  -1   4      648.48      696.52     24.81 o 
  -8   0   4        0.42       -0.84      2.18 o 
  -7   0   4      410.83      407.12     11.92 o 
  -6   0   4      812.85      803.36     21.29 o 
  -5   0   4     1245.91     1228.35     26.06 o 
  -4   0   4     1613.69     1688.95     29.11 o 
  -3   0   4       10.34        8.45      1.47 o 
  -2   0   4      703.98      697.33     11.88 o 
  -1   0   4     6017.24     5854.27     70.64 o 
   0   0   4    11607.48    10998.76    152.60 o 
   1   0   4     2823.03     3124.42     40.46 o 
   2   0   4     1472.30     1578.36     22.76 o 
   3   0   4      407.41      487.09      6.57 o 
   4   0   4      284.94      352.01      5.74 o 
   5   0   4     1902.94     2033.38     29.10 o 
   6   0   4     2561.15     2615.94     37.18 o 
   7   0   4     1581.63     1571.69     23.57 o 
   8   0   4      697.55      706.72     20.11 o 
   9   0   4        4.46        6.89      2.25 o 
  10   0   4       21.28       19.97      3.24 o 
  -8   1   4      293.08      285.38     12.24 o 
  -7   1   4        1.81        0.16      1.56 o 
  -6   1   4       31.30       30.02      3.46 o 
  -5   1   4     1520.78     1505.83     36.96 o 
  -4   1   4     4234.84     4192.57     68.94 o 
  -3   1   4     2046.88     2037.96     28.79 o 
  -2   1   4      652.20      693.47     10.48 o 
  -1   1   4      318.02      278.50      4.10 o 
   0   1   4     2529.48     2614.09     33.91 o 
   1   1   4     5298.52     5354.60     72.97 o 
   2   1   4     7373.19     7146.92    142.17 o 
   3   1   4     3270.00     3509.33     47.92 o 
   4   1   4      998.48     1019.33     15.22 o 
   5   1   4      408.23      431.97      7.58 o 
   6   1   4       99.59      106.82      2.88 o 
   7   1   4      671.01      675.65     10.64 o 
   8   1   4     1768.76     1739.23     37.62 o 
   9   1   4     1357.82     1330.96     30.54 o 
  10   1   4      136.60      136.77      6.90 o 
  -8   2   4      107.08      102.17     11.92 o 
  -7   2   4     1247.90     1179.24     30.55 o 
  -6   2   4      412.72      405.18      9.73 o 
  -5   2   4       40.21       41.99      3.11 o 
  -4   2   4      486.22      475.17      8.32 o 
  -3   2   4     5072.68     5009.78     64.47 o 
  -2   2   4     7288.22     7110.70    103.09 o 
  -1   2   4     3610.33     3793.86     45.86 o 
   0   2   4        3.62        6.94      0.66 o 
   1   2   4     1388.61     1448.93     19.40 o 
   2   2   4     2640.69     2666.24     37.47 o 
   3   2   4     2838.94     2815.14     42.75 o 
   4   2   4     2401.28     2406.15     33.90 o 
   5   2   4     2553.99     2538.19     35.91 o 
   6   2   4     1055.25     1055.36     15.15 o 
   7   2   4      316.30      306.17      8.09 o 
   8   2   4       10.84       13.14      2.59 o 
   9   2   4      299.28      295.81     18.31 o 
  10   2   4     1042.42     1050.99     45.05 o 
  -8   3   4      140.88      136.77      6.77 o 
  -7   3   4       52.40       62.95      4.27 o 
  -6   3   4      767.27      777.70     15.76 o 
  -5   3   4     2677.21     2683.86     45.70 o 
  -4   3   4      156.50      163.75      3.81 o 
  -3   3   4      149.45      155.76      3.20 o 
  -2   3   4     3308.44     3236.69     42.03 o 
  -1   3   4     5142.35     5003.58     64.11 o 
   0   3   4     6671.74     6524.48     88.56 o 
   1   3   4     5927.72     6089.38     75.75 o 
   2   3   4       56.36       58.45      2.03 o 
   3   3   4      964.67     1112.64     18.01 o 
   4   3   4     1796.25     1812.42     25.97 o 
   5   3   4     1132.82     1080.07     15.30 o 
   6   3   4     1141.80     1095.20     18.93 o 
   7   3   4     1483.11     1417.60     27.14 o 
   8   3   4      439.67      441.74     11.05 o 
   9   3   4      163.83      162.69      6.27 o 
  10   3   4       50.07       45.91      5.29 o 
  -8   4   4      133.29      129.71      9.41 o 
  -7   4   4        0.54        4.06      1.86 o 
  -6   4   4      282.80      282.44      9.07 o 
  -5   4   4      906.08      885.28     15.47 o 
  -4   4   4     3051.50     3092.61     43.66 o 
  -3   4   4     1482.87     1496.36     20.55 o 
  -2   4   4       30.79       39.95      2.23 o 
  -1   4   4      640.71      647.91     10.07 o 
   0   4   4     8761.11     8546.96    125.52 o 
   1   4   4     1160.30     1002.78     13.45 o 
   2   4   4     2820.31     2746.44     47.77 o 
   3   4   4     5070.36     5286.67     90.60 o 
   4   4   4       22.31       21.61      2.26 o 
   5   4   4      170.77      197.26      4.34 o 
   6   4   4      828.16      854.60     15.51 o 
   7   4   4      990.43      967.14     19.77 o 
   8   4   4      613.46      593.51     13.91 o 
   9   4   4      439.01      436.77     11.59 o 
  10   4   4      132.63      131.49     21.55 o 
  -8   5   4      350.07      337.11     11.47 o 
  -7   5   4      397.71      388.52     13.08 o 
  -6   5   4      225.17      227.66      7.93 o 
  -5   5   4       21.99       19.99      1.81 o 
  -4   5   4      980.82      967.23     16.74 o 
  -3   5   4     2341.19     2407.39     32.27 o 
  -2   5   4     4218.97     4172.66     57.80 o 
  -1   5   4     1217.34     1210.88     17.86 o 
   0   5   4      152.77      149.23      3.07 o 
   1   5   4     1706.90     1668.83     21.91 o 
   2   5   4     4135.48     4072.52     55.98 o 
   3   5   4     1141.96     1049.08     17.60 o 
   4   5   4      915.67      894.56     15.44 o 
   5   5   4     1573.49     1566.73     25.51 o 
   6   5   4      421.13      421.92     12.53 o 
   7   5   4       77.69       74.62      3.75 o 
   8   5   4      275.24      270.24      9.85 o 
   9   5   4      672.29      710.23     47.83 o 
  -8   6   4       12.31        8.14      2.51 o 
  -7   6   4      200.32      204.29      9.06 o 
  -6   6   4     1382.74     1292.85     29.39 o 
  -5   6   4      722.52      725.90     13.98 o 
  -4   6   4       69.88       60.30      3.73 o 
  -3   6   4      352.02      352.49      6.34 o 
  -2   6   4     1815.11     1799.91     26.14 o 
  -1   6   4     2332.08     2320.11     33.01 o 
   0   6   4     1962.95     1886.65     24.77 o 
   1   6   4     1228.18     1220.09     16.59 o 
   2   6   4       17.06       14.42      1.14 o 
   3   6   4     1891.10     1855.15     33.56 o 
   4   6   4      909.71      888.69     17.68 o 
   5   6   4     1143.87     1106.50     24.94 o 
   6   6   4      743.58      731.50     15.72 o 
   7   6   4      287.61      288.10      8.33 o 
   8   6   4      226.54      215.06      8.39 o 
   9   6   4       33.85       43.10      5.39 o 
  -8   7   4       11.74        7.18      2.59 o 
  -7   7   4       86.58       83.34      5.48 o 
  -6   7   4      215.64      213.23      8.12 o 
  -5   7   4      840.90      815.67     17.97 o 
  -4   7   4     1299.39     1237.51     20.02 o 
  -3   7   4     1150.45     1092.05     19.31 o 
  -2   7   4        0.20        2.01      0.92 o 
  -1   7   4     2522.75     2512.82     35.79 o 
   0   7   4      779.65      745.99     10.99 o 
   1   7   4      936.73      889.77     12.78 o 
   2   7   4     1077.61     1053.06     16.25 o 
   3   7   4      233.84      237.75      6.39 o 
   4   7   4      181.46      187.24      6.35 o 
   5   7   4      351.24      349.88     10.15 o 
   6   7   4      731.53      756.10     18.95 o 
   7   7   4      615.32      615.51     21.68 o 
   8   7   4      626.55      662.86     18.04 o 
  -7   8   4      305.79      287.62     13.16 o 
  -6   8   4        0.68       -0.23      1.39 o 
  -5   8   4      276.20      265.13      7.20 o 
  -4   8   4      976.64      981.88     16.72 o 
  -3   8   4     1460.56     1433.97     30.26 o 
  -2   8   4      504.21      470.02      9.64 o 
  -1   8   4      953.50      894.47     14.36 o 
   0   8   4       28.28       33.46      1.66 o 
   1   8   4     3086.52     2971.63     38.72 o 
   2   8   4      412.38      395.01      7.56 o 
   3   8   4      118.35      113.95      4.08 o 
   4   8   4      416.53      392.26     10.96 o 
   5   8   4      126.33      118.66      5.42 o 
   6   8   4      201.94      188.66      9.01 o 
   7   8   4        4.05        3.25      2.47 o 
   8   8   4      464.15      479.49     22.04 o 
  -6   9   4      509.23      526.13     20.67 o 
  -5   9   4      270.06      253.72      7.28 o 
  -4   9   4        5.13        6.41      1.44 o 
  -3   9   4      788.64      787.90     14.18 o 
  -2   9   4     2003.38     1966.19     30.18 o 
  -1   9   4      567.98      526.47     10.68 o 
   0   9   4      215.70      204.32      4.93 o 
   1   9   4      377.88      357.98      7.58 o 
   2   9   4      126.37      121.86      3.97 o 
   3   9   4      615.78      598.40     13.20 o 
   4   9   4      529.17      537.06     14.26 o 
   5   9   4       91.69       95.88      6.20 o 
   6   9   4       20.07       16.79      3.21 o 
   7   9   4      208.06      200.08     12.41 o 
  -6  10   4      305.17      299.36     10.92 o 
  -5  10   4      641.61      608.48     15.06 o 
  -4  10   4      693.19      681.60     22.85 o 
  -3  10   4      130.60      124.63      5.64 o 
  -2  10   4      148.48      152.86      4.72 o 
  -1  10   4      993.83      984.39     18.01 o 
   0  10   4     1432.46     1454.52     22.50 o 
   1  10   4      193.92      189.68      4.92 o 
   2  10   4       47.15       48.60      2.46 o 
   3  10   4       44.94       52.31      3.85 o 
   4  10   4       10.54       11.99      2.37 o 
   5  10   4       42.76       33.95      5.22 o 
  -4  11   4      637.24      655.01     32.34 o 
  -3  11   4      685.19      657.85     17.40 o 
  -2  11   4      381.91      388.89     11.75 o 
  -1  11   4       20.73       16.97      2.76 o 
   0  11   4      364.79      374.59     14.31 o 
   1  11   4      551.95      551.08     18.61 o 
   2  11   4      369.04      367.04      9.59 o 
   3  11   4      160.97      148.58     15.18 o 
   4  11   4        9.56       10.25      2.72 o 
  -2  12   4      573.85      597.44     16.40 o 
  -1  12   4      360.40      353.92     11.86 o 
   0  12   4      149.11      157.05      7.31 o 
   1  12   4       42.79       39.09      3.21 o 
   2  12   4      165.42      166.87      7.12 o 
   1  -9   5       31.44       37.87      6.86 o 
   2  -9   5      485.83      511.02     18.00 o 
   3  -9   5      719.49      741.67     32.16 o 
   4  -9   5       59.34       51.25      6.86 o 
  -2  -8   5      132.92      149.06     19.43 o 
  -1  -8   5      622.14      643.16     31.02 o 
   0  -8   5      910.73      882.14     36.57 o 
   1  -8   5      564.37      569.30     16.10 o 
   2  -8   5        2.22        2.06      1.77 o 
   3  -8   5      151.95      168.84     13.99 o 
   4  -8   5      735.91      755.75     23.66 o 
   5  -8   5      609.67      583.33     22.36 o 
   6  -8   5       24.11       18.57      3.67 o 
  -3  -7   5      466.24      449.78     16.07 o 
  -2  -7   5       33.79       35.63      5.55 o 
  -1  -7   5      104.27      114.14      5.23 o 
   0  -7   5      783.22      808.42     13.58 o 
   1  -7   5     1559.15     1600.48     26.68 o 
   2  -7   5     1348.62     1352.97     31.01 o 
   3  -7   5      290.29      290.69     10.01 o 
   4  -7   5        4.55        5.58      2.14 o 
   5  -7   5      342.63      335.63     11.40 o 
   6  -7   5      561.33      576.60     19.27 o 
   7  -7   5      167.39      166.63      8.76 o 
   8  -7   5       74.28       70.53      6.00 o 
  -4  -6   5       45.70       46.47      5.88 o 
  -3  -6   5       67.20       71.95      5.57 o 
  -2  -6   5     1220.93     1231.68     33.19 o 
  -1  -6   5      798.02      793.84     18.38 o 
   0  -6   5      221.36      217.58      5.10 o 
   1  -6   5      621.53      638.55     10.88 o 
   2  -6   5     3464.31     3456.49     48.07 o 
   3  -6   5     1286.60     1235.72     28.57 o 
   4  -6   5     1232.86     1224.81     28.49 o 
   5  -6   5      176.90      180.87      7.47 o 
   6  -6   5      102.59       92.64      5.37 o 
   7  -6   5      145.79      141.68      7.84 o 
   8  -6   5      237.29      220.79     12.57 o 
  -5  -5   5        8.53        9.90      5.88 o 
  -4  -5   5       10.55       10.42      2.08 o 
  -3  -5   5      257.93      262.65      7.75 o 
  -2  -5   5      587.44      596.43     17.99 o 
  -1  -5   5      690.69      709.70     14.78 o 
   0  -5   5     1423.96     1411.15     23.16 o 
   1  -5   5      767.88      765.85     15.14 o 
   2  -5   5      389.32      393.85      6.56 o 
   3  -5   5     1944.17     1889.48     30.22 o 
   4  -5   5     4503.92     4414.55     89.12 o 
   5  -5   5      881.95      879.48     21.49 o 
   6  -5   5      598.33      577.78     15.87 o 
   7  -5   5       61.35       64.75      5.10 o 
   8  -5   5       18.77        9.83      2.88 o 
   9  -5   5       32.63       34.91      4.39 o 
  -6  -4   5      120.21      123.41      7.84 o 
  -5  -4   5       63.73       68.89      6.86 o 
  -4  -4   5      334.34      336.54     11.40 o 
  -3  -4   5      339.84      327.55     12.45 o 
  -2  -4   5       15.92       16.52      2.03 o 
  -1  -4   5      664.26      667.08     13.72 o 
   0  -4   5     3054.85     3044.72     46.61 o 
   1  -4   5     3641.03     3712.75     50.71 o 
   2  -4   5      231.95      236.70      4.27 o 
   3  -4   5      647.13      639.48     10.28 o 
   4  -4   5       76.48       80.65      2.95 o 
   5  -4   5     2816.72     2860.91     54.95 o 
   6  -4   5     1909.49     1868.76     34.10 o 
   7  -4   5      877.20      847.64     26.22 o 
   8  -4   5      165.18      162.47      6.11 o 
   9  -4   5        4.20        5.46      2.35 o 
  10  -4   5       51.64       54.85      7.84 o 
  -6  -3   5      105.79       95.56     12.41 o 
  -5  -3   5       86.69       88.32      7.18 o 
  -4  -3   5      369.72      357.05     14.21 o 
  -3  -3   5      550.93      532.58     13.12 o 
  -2  -3   5      481.91      474.20     16.02 o 
  -1  -3   5     1174.37     1222.64     22.50 o 
   0  -3   5      105.05       95.04      2.83 o 
   1  -3   5     2748.47     2747.96     37.78 o 
   2  -3   5     5401.62     5267.40     70.79 o 
   3  -3   5     5670.88     5754.28     77.30 o 
   4  -3   5      104.81      115.06      2.91 o 
   5  -3   5       54.43       53.66      2.42 o 
   6  -3   5       41.51       39.30      4.18 o 
   7  -3   5     1150.24     1165.02     22.66 o 
   8  -3   5      881.56      878.18     16.46 o 
   9  -3   5      516.10      524.85     13.06 o 
  10  -3   5       28.24       30.69      6.20 o 
  -7  -2   5      252.47      245.79     11.64 o 
  -6  -2   5       44.76       46.21      4.96 o 
  -5  -2   5       64.12       66.41      5.31 o 
  -4  -2   5      170.79      165.54      7.81 o 
  -3  -2   5      693.65      684.02     13.43 o 
  -2  -2   5     1074.34     1071.76     17.39 o 
  -1  -2   5     2687.25     2662.00     38.24 o 
   0  -2   5      355.66      337.33      6.42 o 
   1  -2   5      486.03      548.34      9.51 o 
   2  -2   5      323.02      290.58      5.10 o 
   3  -2   5     5215.14     5192.72     65.29 o 
   4  -2   5     4618.27     4648.42     58.77 o 
   5  -2   5     3095.89     3166.47     43.51 o 
   6  -2   5      322.71      327.30      7.01 o 
   7  -2   5        4.82        3.78      1.36 o 
   8  -2   5      143.21      138.22      5.46 o 
   9  -2   5      186.96      178.84      6.93 o 
  10  -2   5      478.47      500.56     63.83 o 
  -7  -1   5       99.13      103.70      7.27 o 
  -6  -1   5      193.59      173.61      8.77 o 
  -5  -1   5      690.20      686.98     20.76 o 
  -4  -1   5      230.82      237.84     11.26 o 
  -3  -1   5      318.52      320.44      8.22 o 
  -2  -1   5       24.20       25.05      1.39 o 
  -1  -1   5     3423.51     3560.11     46.10 o 
   0  -1   5     6466.27     6687.56     87.52 o 
   1  -1   5     2106.61     1994.82     27.89 o 
   2  -1   5      539.27      524.10      9.29 o 
   3  -1   5        6.43        4.97      0.90 o 
   4  -1   5     2313.45     2402.22     36.27 o 
   5  -1   5     2620.77     2609.06     36.95 o 
   6  -1   5     2705.06     2634.28     40.60 o 
   7  -1   5     1085.59     1109.58     18.91 o 
   8  -1   5      107.43      118.08      4.21 o 
   9  -1   5       27.47       28.68      4.84 o 
  10  -1   5       38.36       36.99      3.94 o 
  -8   0   5       13.27        9.75      3.34 o 
  -7   0   5       16.41       14.30      3.44 o 
  -6   0   5       98.44       97.17      6.46 o 
  -5   0   5      373.70      345.91     18.45 o 
  -4   0   5      840.80      815.33     15.51 o 
  -3   0   5     1071.35     1094.39     19.64 o 
  -2   0   5     1540.93     1602.38     24.73 o 
  -1   0   5       86.20       86.14      1.70 o 
   0   0   5        4.87       18.25      0.94 o 
   1   0   5     6092.52     6155.00    136.57 o 
   2   0   5    15954.29    14691.97    262.87 o 
   3   0   5      978.38      894.89     15.11 o 
   4   0   5      343.83      327.59      5.88 o 
   5   0   5      616.09      623.32     11.08 o 
   6   0   5     2046.97     2017.26     31.69 o 
   7   0   5      964.23      962.66     15.43 o 
   8   0   5     1271.58     1267.77     22.34 o 
   9   0   5      221.40      218.78     17.46 o 
  10   0   5       63.38       71.31      5.26 o 
  -8   1   5      242.86      243.40     11.41 o 
  -7   1   5       47.45       42.93      4.62 o 
  -6   1   5       20.08       16.73      3.11 o 
  -5   1   5       21.79       22.69      2.30 o 
  -4   1   5       64.71       63.50      2.55 o 
  -3   1   5      809.09      808.52     11.52 o 
  -2   1   5     3452.34     3420.42     43.33 o 
  -1   1   5     2165.76     2144.49     30.25 o 
   0   1   5     2188.18     2266.73     27.92 o 
   1   1   5        0.77        5.76      0.43 o 
   2   1   5      760.70      732.33     10.24 o 
   3   1   5     6136.49     6323.74     80.48 o 
   4   1   5     8422.98     8375.42    113.77 o 
   5   1   5     1369.13     1324.69     19.72 o 
   6   1   5        4.62        3.84      1.07 o 
   7   1   5      864.51      872.06     13.24 o 
   8   1   5      253.88      240.74      7.14 o 
   9   1   5      529.01      531.23     14.95 o 
  10   1   5      637.43      644.72     24.64 o 
  -8   2   5      131.26      146.59     12.73 o 
  -7   2   5      250.85      263.07     16.49 o 
  -6   2   5      940.52      879.10     17.78 o 
  -5   2   5      275.54      281.72     10.19 o 
  -4   2   5       87.87       86.66      3.38 o 
  -3   2   5       35.82       48.08      3.10 o 
  -2   2   5      391.41      422.95      7.43 o 
  -1   2   5     1906.85     1803.96     22.45 o 
   0   2   5     5066.96     4938.83     59.56 o 
   1   2   5     3711.40     3765.46     48.07 o 
   2   2   5     1385.52     1432.39     17.48 o 
   3   2   5      301.98      296.38      5.30 o 
   4   2   5     2044.70     1983.19     28.29 o 
   5   2   5     3696.09     3765.39     52.53 o 
   6   2   5     2778.12     2743.57     39.13 o 
   7   2   5      664.47      661.31     12.71 o 
   8   2   5       62.28       63.99      3.59 o 
   9   2   5      174.28      184.07      7.52 o 
  10   2   5       16.48       19.21      3.11 o 
  -8   3   5       36.74       34.61      7.51 o 
  -7   3   5      320.03      322.05     13.72 o 
  -6   3   5      143.61      145.11      5.21 o 
  -5   3   5      626.72      636.44     15.07 o 
  -4   3   5     1402.22     1459.80     25.97 o 
  -3   3   5     2536.31     2572.58     34.08 o 
  -2   3   5      579.77      582.48      8.66 o 
  -1   3   5      787.32      909.44     12.65 o 
   0   3   5     1839.76     1911.59     26.82 o 
   1   3   5     3978.64     3827.54     57.97 o 
   2   3   5     3770.88     3598.91     49.17 o 
   3   3   5     2133.74     2029.30     31.75 o 
   4   3   5      155.10      155.34      3.55 o 
   5   3   5      423.01      400.60      7.25 o 
   6   3   5     1533.89     1500.59     20.91 o 
   7   3   5     1359.69     1331.42     22.95 o 
   8   3   5      730.93      710.86     15.73 o 
   9   3   5      216.52      208.23      8.10 o 
  10   3   5       26.70       19.37      3.25 o 
  -8   4   5       70.10       68.81      7.02 o 
  -7   4   5      210.61      201.98      8.02 o 
  -6   4   5      142.99      145.01      6.19 o 
  -5   4   5      259.51      284.26      7.33 o 
  -4   4   5      446.62      444.57      8.77 o 
  -3   4   5     1251.00     1231.28     17.32 o 
  -2   4   5     2059.53     2033.23     29.01 o 
  -1   4   5     6604.53     6665.07     90.87 o 
   0   4   5     1029.98     1047.65     15.45 o 
   1   4   5     1617.15     1855.94     24.01 o 
   2   4   5     5173.10     5186.00     70.53 o 
   3   4   5     3815.06     3644.86     73.62 o 
   4   4   5     1801.93     1713.86     27.41 o 
   5   4   5      615.77      577.01      9.13 o 
   6   4   5       86.03       84.49      3.23 o 
   7   4   5      103.11      104.67      3.88 o 
   8   4   5      482.96      489.60     11.99 o 
   9   4   5      596.32      600.40     14.47 o 
  10   4   5       84.63       90.08      9.39 o 
  -8   5   5      227.96      271.70     20.73 o 
  -7   5   5      257.18      248.80      9.13 o 
  -6   5   5      187.71      209.32      7.68 o 
  -5   5   5      163.70      163.07      6.34 o 
  -4   5   5        4.94        7.35      1.83 o 
  -3   5   5      418.79      422.81      7.98 o 
  -2   5   5     2557.12     2634.53     37.30 o 
  -1   5   5     1371.49     1307.06     19.36 o 
   0   5   5     3736.30     3680.80     51.08 o 
   1   5   5     5665.10     5762.62     72.30 o 
   2   5   5       37.48       35.39      1.63 o 
   3   5   5      878.23      911.73     17.52 o 
   4   5   5     4334.68     4264.20     74.03 o 
   5   5   5     2671.07     2646.88     41.56 o 
   6   5   5      365.06      350.20      8.93 o 
   7   5   5       55.97       54.41      3.28 o 
   8   5   5       42.34       49.92      3.41 o 
   9   5   5       16.55       14.22      2.73 o 
  10   5   5       97.81       96.20      7.20 o 
  -7   6   5      262.84      278.21      9.99 o 
  -6   6   5      175.36      185.90      7.44 o 
  -5   6   5      250.03      238.90      9.71 o 
  -4   6   5      704.76      716.77     13.57 o 
  -3   6   5      586.55      608.70      9.81 o 
  -2   6   5      185.67      190.21      4.48 o 
  -1   6   5      622.50      644.16     10.56 o 
   0   6   5     5560.74     5541.45     76.11 o 
   1   6   5     3594.94     3356.38     42.97 o 
   2   6   5     2602.81     2439.26     34.49 o 
   3   6   5     1320.22     1298.87     24.38 o 
   4   6   5       79.95       67.93      3.07 o 
   5   6   5     1060.10     1053.22     18.16 o 
   6   6   5     1065.56     1086.18     19.46 o 
   7   6   5      886.15      887.53     24.46 o 
   8   6   5      136.55      145.74      5.76 o 
   9   6   5       14.92       12.92      4.28 o 
  -7   7   5       17.93       15.35      3.15 o 
  -6   7   5      101.24      103.34      5.57 o 
  -5   7   5      370.40      373.53      9.64 o 
  -4   7   5      372.72      363.22      7.78 o 
  -3   7   5      114.40      121.11      3.72 o 
  -2   7   5     1349.27     1344.58     20.45 o 
  -1   7   5     1682.95     1705.41     25.06 o 
   0   7   5      152.81      148.44      3.73 o 
   1   7   5      964.12     1001.82     14.26 o 
   2   7   5     4610.87     4522.98     57.61 o 
   3   7   5     5548.88     5284.72     80.37 o 
   4   7   5     1287.17     1270.12     24.43 o 
   5   7   5        2.50        3.41      1.27 o 
   6   7   5      169.72      167.81      6.57 o 
   7   7   5      655.79      644.89     14.93 o 
   8   7   5      167.68      183.73      7.75 o 
   9   7   5       66.64       62.66      8.81 o 
  -7   8   5       14.75       13.70      3.04 o 
  -6   8   5       16.68       14.75      2.83 o 
  -5   8   5        7.25        5.12      1.74 o 
  -4   8   5       21.80       24.34      2.04 o 
  -3   8   5      904.46      910.72     15.58 o 
  -2   8   5      504.77      500.40     10.22 o 
  -1   8   5      359.52      354.90      7.44 o 
   0   8   5     1604.96     1644.18     24.56 o 
   1   8   5      814.83      792.61     11.90 o 
   2   8   5       89.21       81.71      2.78 o 
   3   8   5      994.25      977.65     17.30 o 
   4   8   5     2952.71     2835.27     81.85 o 
   5   8   5     2431.78     2408.92     51.43 o 
   6   8   5      669.31      688.95     17.91 o 
   7   8   5       99.86       99.70      5.57 o 
   8   8   5      250.34      231.90     11.05 o 
  -6   9   5      137.81      135.72      7.05 o 
  -5   9   5        6.24        5.93      1.87 o 
  -4   9   5        1.41        0.66      1.15 o 
  -3   9   5      281.26      276.11      7.15 o 
  -2   9   5        0.35       -0.10      0.94 o 
  -1   9   5     1387.00     1365.68     23.40 o 
   0   9   5      838.58      869.60     14.36 o 
   1   9   5     1000.79      984.52     15.41 o 
   2   9   5      881.55      856.03     13.08 o 
   3   9   5       72.97       73.56      3.42 o 
   4   9   5        1.62        5.79      1.48 o 
   5   9   5      562.99      589.59     19.29 o 
   6   9   5     1181.91     1199.07     36.57 o 
   7   9   5      546.26      534.26     24.98 o 
  -5  10   5      171.13      180.93      7.15 o 
  -4  10   5      238.73      230.54      8.32 o 
  -3  10   5        9.82       11.05      2.36 o 
  -2  10   5       27.44       29.63      2.27 o 
  -1  10   5      365.74      365.45      8.57 o 
   0  10   5       29.36       31.66      2.30 o 
   1  10   5      737.87      723.87     12.55 o 
   2  10   5     1421.09     1410.27     22.00 o 
   3  10   5     1089.25     1130.29     25.94 o 
   4  10   5      101.98      105.10      5.34 o 
   5  10   5        8.73        6.90      2.42 o 
   6  10   5       94.09      105.78      9.14 o 
  -4  11   5       69.86       66.34      5.99 o 
  -3  11   5       69.17       59.66      4.57 o 
  -2  11   5      252.65      264.32      9.23 o 
  -1  11   5      238.45      211.18      7.98 o 
   0  11   5       99.86       89.77      6.46 o 
   1  11   5       47.86       48.62      3.17 o 
   2  11   5       83.69       81.68      4.38 o 
   3  11   5      459.10      458.60     12.72 o 
   4  11   5      894.32      927.54     26.50 o 
   5  11   5      410.00      436.90     15.68 o 
  -2  12   5       71.45       75.34      5.09 o 
  -1  12   5       62.99       64.06      4.83 o 
   0  12   5      179.22      201.52      9.79 o 
   1  12   5      600.17      597.46     14.37 o 
   2  12   5       95.99       85.90      6.79 o 
   1  -8   6      272.53      253.35     16.00 o 
   2  -8   6       26.95       21.55      5.55 o 
   3  -8   6      183.66      156.06     12.41 o 
   4  -8   6       76.49       76.13      6.22 o 
   5  -8   6      138.60      152.16      8.65 o 
  -2  -7   6       61.36       57.13      8.49 o 
  -1  -7   6        0.35       -1.96      3.26 o 
   0  -7   6       16.20       18.59      5.71 o 
   1  -7   6       63.95       65.14     19.26 o 
   2  -7   6      358.03      409.38     16.54 o 
   3  -7   6      606.08      602.37     22.47 o 
   4  -7   6      235.63      207.26      8.59 o 
   5  -7   6      230.36      214.24      9.99 o 
   6  -7   6        3.18        5.55      2.54 o 
   7  -7   6      336.59      320.95     13.37 o 
  -3  -6   6      364.38      371.88     14.11 o 
  -2  -6   6      582.93      604.31     29.71 o 
  -1  -6   6      322.32      310.79     12.44 o 
   0  -6   6      107.83      105.85     20.40 o 
   1  -6   6       42.09       38.72      3.62 o 
   2  -6   6        1.87        3.72      1.55 o 
   3  -6   6      147.61      158.57      6.92 o 
   4  -6   6      778.07      794.78     20.51 o 
   5  -6   6      843.92      820.29     21.27 o 
   6  -6   6      665.47      678.42     18.61 o 
   7  -6   6       80.05       74.37      5.86 o 
   8  -6   6       90.11       85.68      6.45 o 
  -4  -5   6      142.97      161.22     20.73 o 
  -3  -5   6        8.15        9.73      1.76 o 
  -2  -5   6        1.82        2.37      1.80 o 
  -1  -5   6      451.00      465.61     12.11 o 
   0  -5   6     1880.47     1901.86     41.24 o 
   1  -5   6       77.20       75.17      3.98 o 
   2  -5   6      458.52      453.87     11.88 o 
   3  -5   6      430.28      401.71      9.91 o 
   4  -5   6       92.60      112.94      5.55 o 
   5  -5   6      199.80      215.63      8.19 o 
   6  -5   6     1420.76     1452.82     33.42 o 
   7  -5   6     1131.61     1119.23     27.19 o 
   8  -5   6      341.10      334.36     17.96 o 
   9  -5   6        9.06       12.92      3.29 o 
  -5  -4   6      735.64      740.17     77.05 o 
  -4  -4   6      803.59      796.57     24.12 o 
  -3  -4   6      180.71      180.22      8.31 o 
  -2  -4   6       63.87       63.56      4.13 o 
  -1  -4   6        3.09        2.80      1.80 o 
   0  -4   6       94.38       96.08      3.70 o 
   1  -4   6      740.41      753.97     15.60 o 
   2  -4   6     2968.40     2994.02     52.53 o 
   3  -4   6      221.03      225.21      6.43 o 
   4  -4   6      682.46      699.21     14.82 o 
   5  -4   6      363.89      349.99     16.78 o 
   6  -4   6       91.81      109.37      5.47 o 
   7  -4   6      482.81      511.81     14.59 o 
   8  -4   6     1343.04     1339.74     31.41 o 
   9  -4   6      822.64      824.47     24.93 o 
  -6  -3   6       69.72       79.76      6.74 o 
  -5  -3   6        4.45        6.80      2.74 o 
  -4  -3   6      304.03      312.29     12.27 o 
  -3  -3   6      897.17      872.66     24.59 o 
  -2  -3   6     1844.84     1836.49     32.50 o 
  -1  -3   6      847.87      879.93     19.32 o 
   0  -3   6        6.53        7.70      1.37 o 
   1  -3   6      183.85      180.23      4.87 o 
   2  -3   6       98.23      104.05      3.77 o 
   3  -3   6     1843.43     1839.17     33.23 o 
   4  -3   6     1935.43     2012.03     36.23 o 
   5  -3   6     1782.77     1855.87     33.91 o 
   6  -3   6      316.99      327.09     10.11 o 
   7  -3   6        4.08        6.31      1.87 o 
   8  -3   6        5.75        6.03      2.25 o 
   9  -3   6      653.63      695.06     19.70 o 
  10  -3   6      747.99      755.47     33.95 o 
  -6  -2   6      689.90      657.80     28.24 o 
  -5  -2   6      254.90      295.68     12.21 o 
  -4  -2   6        1.33       -1.35      1.80 o 
  -3  -2   6       61.69       58.93      7.35 o 
  -2  -2   6      660.40      639.82     20.99 o 
  -1  -2   6     1230.37     1240.59     22.82 o 
   0  -2   6     1495.23     1555.20     24.95 o 
   1  -2   6     2900.90     2992.94     41.74 o 
   2  -2   6      137.29      141.42      3.61 o 
   3  -2   6      254.26      240.11      6.87 o 
   4  -2   6        5.10       12.76      2.21 o 
   5  -2   6     2425.86     2503.43     44.39 o 
   6  -2   6     1991.29     2049.78     37.10 o 
   7  -2   6     1841.27     1857.98     40.36 o 
   8  -2   6       60.26       59.79      4.93 o 
   9  -2   6      152.37      139.13      5.76 o 
  10  -2   6       50.17       49.30      7.51 o 
  -7  -1   6        8.51        6.74      2.94 o 
  -6  -1   6      374.98      379.82     15.34 o 
  -5  -1   6     1392.59     1357.30     36.55 o 
  -4  -1   6     1462.41     1461.80     49.95 o 
  -3  -1   6      641.35      622.48     14.79 o 
  -2  -1   6      295.54      284.80      8.13 o 
  -1  -1   6      140.18      139.91      3.47 o 
   0  -1   6      544.81      556.33      9.96 o 
   1  -1   6     2581.25     2628.20     36.59 o 
   2  -1   6      901.03      884.94     13.31 o 
   3  -1   6     4031.69     4108.89     63.20 o 
   4  -1   6     1417.73     1488.15     24.45 o 
   5  -1   6       15.12       16.81      2.64 o 
   6  -1   6      213.01      230.00      7.16 o 
   7  -1   6     1618.77     1706.82     31.76 o 
   8  -1   6     1912.59     1882.54     35.82 o 
   9  -1   6      642.77      630.13     22.02 o 
  10  -1   6        0.53       -1.63      2.61 o 
  -7   0   6      317.93      323.38     26.44 o 
  -6   0   6       11.68        6.20      2.77 o 
  -5   0   6      138.67      131.62      8.16 o 
  -4   0   6      959.09      919.45     25.60 o 
  -3   0   6     2864.11     2855.83     55.50 o 
  -2   0   6     2907.89     2963.36     57.11 o 
  -1   0   6      407.78      411.37      8.02 o 
   0   0   6       47.52       63.15      3.24 o 
   1   0   6       83.09       88.99      3.09 o 
   2   0   6     1328.36     1371.17     23.24 o 
   3   0   6     1871.16     1880.12     38.19 o 
   4   0   6     2865.45     2925.10     40.99 o 
   5   0   6     3179.20     3247.34     49.37 o 
   6   0   6      712.31      715.78     12.87 o 
   7   0   6        0.97        0.48      0.93 o 
   8   0   6      846.30      847.24     17.16 o 
   9   0   6     1029.55     1042.42     24.86 o 
  10   0   6      453.41      475.03     24.81 o 
  -7   1   6      379.86      405.93     15.35 o 
  -6   1   6      576.48      603.13     19.39 o 
  -5   1   6      208.91      208.56     14.04 o 
  -4   1   6        2.38        0.98      1.13 o 
  -3   1   6      778.55      771.20     15.09 o 
  -2   1   6     1522.70     1491.62     23.05 o 
  -1   1   6     3215.13     3443.35     44.87 o 
   0   1   6     5403.24     5753.95     69.36 o 
   1   1   6      147.01      117.60      2.36 o 
   2   1   6      359.59      358.17      6.68 o 
   3   1   6       42.41       49.05      1.82 o 
   4   1   6     1588.48     1644.46     23.80 o 
   5   1   6     1640.90     1630.65     28.42 o 
   6   1   6     5065.41     5199.12     72.01 o 
   7   1   6     1273.78     1248.20     20.97 o 
   8   1   6       73.35       77.86      3.84 o 
   9   1   6       20.16       19.48      2.80 o 
  10   1   6      909.11      949.11     43.80 o 
  -7   2   6      155.35      147.01      8.40 o 
  -6   2   6      669.79      628.14     20.07 o 
  -5   2   6      801.33      811.51     24.91 o 
  -4   2   6      940.93      897.00     17.49 o 
  -3   2   6       52.16       51.28      2.15 o 
  -2   2   6      112.82      106.11      2.31 o 
  -1   2   6      940.82      951.10     12.34 o 
   0   2   6     2346.35     2396.64     29.67 o 
   1   2   6     3109.61     3338.86     48.56 o 
   2   2   6     4779.39     5014.69     59.43 o 
   3   2   6     1407.57     1382.80     16.95 o 
   4   2   6      369.80      366.39      6.55 o 
   5   2   6      250.58      268.34      5.41 o 
   6   2   6      604.02      608.89     10.46 o 
   7   2   6     2289.45     2298.11     33.48 o 
   8   2   6     3342.85     3244.07     56.93 o 
   9   2   6      190.21      184.68      7.48 o 
  10   2   6        6.92        5.39      2.35 o 
  -7   3   6      195.92      196.50     13.32 o 
  -6   3   6       19.05       17.75      2.78 o 
  -5   3   6      842.58      843.83     21.88 o 
  -4   3   6     2257.19     2268.85     39.15 o 
  -3   3   6     1082.94     1073.42     21.63 o 
  -2   3   6      339.49      349.29      5.72 o 
  -1   3   6       29.47       30.29      1.18 o 
   0   3   6       69.48       67.61      1.90 o 
   1   3   6      884.23      848.89     14.04 o 
   2   3   6     1666.40     1680.24     21.88 o 
   3   3   6     3636.62     3740.62     44.10 o 
   4   3   6     3874.28     3923.17     54.41 o 
   5   3   6     1723.23     1720.30     25.31 o 
   6   3   6      103.42       95.88      3.09 o 
   7   3   6      275.92      276.61      6.77 o 
   8   3   6      611.49      607.72     15.10 o 
   9   3   6     1461.54     1419.65     37.60 o 
  10   3   6      867.40      829.43     38.36 o 
  -7   4   6      327.73      352.72     15.12 o 
  -6   4   6      643.77      699.29     22.85 o 
  -5   4   6      450.47      453.54     19.48 o 
  -4   4   6      194.67      203.38      6.97 o 
  -3   4   6     2782.97     2828.36     40.12 o 
  -2   4   6     2373.83     2456.09     34.80 o 
  -1   4   6     1583.90     1576.73     22.86 o 
   0   4   6       61.19       61.40      1.96 o 
   1   4   6       10.46       10.54      1.35 o 
   2   4   6       17.99       24.45      1.63 o 
   3   4   6      612.89      573.99      9.28 o 
   4   4   6     1531.63     1526.30     22.49 o 
   5   4   6     3135.15     3123.71     44.17 o 
   6   4   6     2482.55     2449.01     35.42 o 
   7   4   6      815.81      788.26     14.90 o 
   8   4   6        0.05        2.03      1.64 o 
   9   4   6      172.19      170.01      8.64 o 
  10   4   6      547.37      593.20     60.89 o 
  -7   5   6      223.74      227.00     14.69 o 
  -6   5   6      888.26      920.24     28.38 o 
  -5   5   6     1128.29     1134.59     25.30 o 
  -4   5   6      114.65      114.18      4.62 o 
  -3   5   6      250.88      276.84      5.32 o 
  -2   5   6      408.16      412.82      7.48 o 
  -1   5   6     3564.18     3655.76     50.87 o 
   0   5   6     1472.94     1557.10     22.67 o 
   1   5   6     1072.96     1075.24     16.11 o 
   2   5   6      415.16      432.04      7.32 o 
   3   5   6      142.79      139.81      3.76 o 
   4   5   6        0.58        3.29      1.30 o 
   5   5   6      154.14      157.60      4.01 o 
   6   5   6     1819.35     1790.22     29.73 o 
   7   5   6     2612.33     2522.94     41.17 o 
   8   5   6      551.93      562.39     13.45 o 
   9   5   6      215.45      220.59      7.51 o 
  10   5   6        4.88        5.60      2.77 o 
  -7   6   6      317.98      338.04     16.32 o 
  -6   6   6        0.25       -0.52      2.27 o 
  -5   6   6     1043.84     1036.99     23.79 o 
  -4   6   6     2511.19     2544.19     50.62 o 
  -3   6   6     1332.31     1356.95     25.29 o 
  -2   6   6       36.26       37.55      2.31 o 
  -1   6   6       50.28       42.73      1.94 o 
   0   6   6      753.17      764.48     12.71 o 
   1   6   6     1031.68     1055.63     14.71 o 
   2   6   6     1264.78     1290.54     19.12 o 
   3   6   6      720.16      744.43     13.15 o 
   4   6   6      573.28      526.79     11.54 o 
   5   6   6      464.52      482.64      9.69 o 
   6   6   6       11.94       13.99      1.72 o 
   7   6   6      160.56      164.79      5.31 o 
   8   6   6     1204.64     1160.58     23.95 o 
   9   6   6     1358.12     1332.68     36.93 o 
  -7   7   6      273.39      309.07     14.66 o 
  -6   7   6      342.16      338.82     11.19 o 
  -5   7   6      169.30      161.51      6.82 o 
  -4   7   6       11.73       13.01      1.98 o 
  -3   7   6     1487.91     1515.06     23.72 o 
  -2   7   6     3428.00     3454.18     48.86 o 
  -1   7   6     1334.87     1306.72     19.91 o 
   0   7   6       59.04       53.97      3.09 o 
   1   7   6      382.00      362.33      8.64 o 
   2   7   6      798.50      742.74     11.12 o 
   3   7   6      296.14      294.84      6.59 o 
   4   7   6      537.14      529.65     11.87 o 
   5   7   6      803.16      792.28     16.70 o 
   6   7   6      537.07      505.53     12.14 o 
   7   7   6       97.98      103.28      4.68 o 
   8   7   6        0.35       -0.35      1.58 o 
   9   7   6      258.32      255.69     27.75 o 
  -6   8   6      550.87      547.25     15.77 o 
  -5   8   6      186.35      192.12      7.77 o 
  -4   8   6      337.37      337.90      9.13 o 
  -3   8   6       17.47       16.13      1.66 o 
  -2   8   6      193.47      203.61      5.61 o 
  -1   8   6      691.98      700.20     11.88 o 
   0   8   6     2091.28     2037.00     29.89 o 
   1   8   6     1490.56     1461.37     20.20 o 
   2   8   6      148.97      148.12      3.66 o 
   3   8   6      173.60      177.57      4.92 o 
   4   8   6      390.24      385.92      8.41 o 
   5   8   6      420.35      425.48     10.61 o 
   6   8   6      308.21      324.96     10.29 o 
   7   8   6      430.26      417.80     12.81 o 
   8   8   6      300.20      310.14     12.86 o 
  -6   9   6       46.90       46.69      4.54 o 
  -5   9   6     1112.61     1139.54     36.74 o 
  -4   9   6      875.73      888.27     19.67 o 
  -3   9   6      127.88      138.68      4.50 o 
  -2   9   6      181.35      178.96      6.47 o 
  -1   9   6       75.68       85.80      3.46 o 
   0   9   6      205.31      194.58      4.93 o 
   1   9   6      232.47      230.61      6.58 o 
   2   9   6      894.20      866.30     13.26 o 
   3   9   6      769.24      763.88     12.98 o 
   4   9   6      354.28      338.93      8.02 o 
   5   9   6       11.86       11.24      2.66 o 
   6   9   6      227.85      214.17     12.41 o 
   7   9   6      302.50      327.73     13.33 o 
  -5  10   6       13.61        5.71      3.81 o 
  -4  10   6      192.57      188.20      9.58 o 
  -3  10   6     1383.72     1390.40     23.08 o 
  -2  10   6      608.97      639.25     12.56 o 
  -1  10   6      154.41      154.28      4.99 o 
   0  10   6       43.61       41.46      2.58 o 
   1  10   6       70.87       70.80      2.72 o 
   2  10   6       95.93       92.76      3.12 o 
   3  10   6      220.28      216.68      6.04 o 
   4  10   6      400.75      397.26     16.07 o 
   5  10   6      321.29      308.46     11.85 o 
   6  10   6      201.37      203.07     12.73 o 
  -4  11   6        4.59        4.95      2.37 o 
  -3  11   6       52.19       52.58      4.31 o 
  -2  11   6      450.03      437.86     18.40 o 
  -1  11   6      447.16      423.92     12.44 o 
   0  11   6      358.18      364.59     14.91 o 
   1  11   6      172.68      171.75      5.85 o 
   2  11   6        0.44        1.33      1.32 o 
   3  11   6       25.19       23.32      2.81 o 
   4  11   6       69.06       63.11      4.25 o 
   5  11   6      352.95      365.87     13.70 o 
  -2  12   6        8.86       13.99      2.92 o 
  -1  12   6      180.33      190.51      9.66 o 
   0  12   6      367.01      375.21     14.83 o 
   1  12   6      115.99      105.85      5.79 o 
   2  12   6       76.61       67.33      4.38 o 
   3  12   6      133.02      132.41      6.18 o 
   0  -7   7       72.20       65.92      6.11 o 
   1  -7   7        0.06       -2.61      2.61 o 
   2  -7   7       69.51       85.21      9.47 o 
   3  -7   7      762.94      790.92     27.15 o 
   4  -7   7      289.21      279.79     17.96 o 
   5  -7   7      114.69      108.39     11.10 o 
   6  -7   7       77.10       66.23      6.37 o 
  -2  -6   7       49.98       71.83      9.47 o 
  -1  -6   7      522.23      558.60     27.75 o 
   0  -6   7     1128.63     1173.33     33.58 o 
   1  -6   7     1046.00     1081.36     33.63 o 
   2  -6   7       69.63       55.97      5.72 o 
   3  -6   7       42.88       52.66      5.76 o 
   4  -6   7      205.33      224.48     11.81 o 
   5  -6   7      519.91      528.24     18.93 o 
   6  -6   7      241.24      241.61     11.05 o 
   7  -6   7       83.28       85.79      6.41 o 
  -3  -5   7      409.43      391.77     22.53 o 
  -2  -5   7       71.32       96.64     10.12 o 
  -1  -5   7       13.20       11.71      3.00 o 
   0  -5   7      381.04      407.60     16.16 o 
   1  -5   7     1478.79     1528.08     40.75 o 
   2  -5   7     1614.64     1692.05     42.92 o 
   3  -5   7      846.12      823.92     21.26 o 
   4  -5   7      133.21      130.46      6.08 o 
   5  -5   7       81.16       91.25      5.32 o 
   6  -5   7      300.33      305.99     10.70 o 
   7  -5   7      142.74      141.11      7.90 o 
   8  -5   7      267.73      272.46     11.85 o 
  -4  -4   7        3.33        6.20      3.92 o 
  -3  -4   7      579.45      583.74     28.73 o 
  -2  -4   7     2091.84     2022.86     75.42 o 
  -1  -4   7      230.58      248.17     10.61 o 
   0  -4   7       74.93       75.95     12.41 o 
   1  -4   7        1.38        1.66      1.42 o 
   2  -4   7     1467.02     1532.18     34.38 o 
   3  -4   7     1036.18     1064.70     21.19 o 
   4  -4   7     2056.71     2040.35     37.55 o 
   5  -4   7      787.80      755.64     19.28 o 
   6  -4   7       51.91       42.22      3.78 o 
   7  -4   7        0.41        1.62      1.64 o 
   8  -4   7      255.32      252.11     11.02 o 
   9  -4   7      131.73      128.57     10.45 o 
  -5  -3   7      180.89      194.23     13.71 o 
  -4  -3   7       88.51       91.13      7.18 o 
  -3  -3   7        2.55        3.16      2.04 o 
  -2  -3   7       49.14       51.01      5.02 o 
  -1  -3   7     2351.23     2378.23    105.78 o 
   0  -3   7     4475.65     4565.91    108.70 o 
   1  -3   7       58.67       70.07      4.18 o 
   2  -3   7        0.50        0.86      1.15 o 
   3  -3   7      222.07      234.58      6.57 o 
   4  -3   7     1371.34     1475.34     27.67 o 
   5  -3   7      553.82      573.81     12.92 o 
   6  -3   7     1429.63     1430.52     32.21 o 
   7  -3   7      839.67      815.66     20.78 o 
   8  -3   7      101.08       95.54     10.13 o 
   9  -3   7        8.22        8.04      2.88 o 
  10  -3   7      103.20       73.78      8.81 o 
  -5  -2   7      138.21      146.52      8.27 o 
  -4  -2   7      704.48      711.81     21.77 o 
  -3  -2   7      835.05      829.37     23.69 o 
  -2  -2   7       83.21       92.41      4.85 o 
  -1  -2   7      110.55      113.61      4.66 o 
   0  -2   7      982.01      932.33     42.46 o 
   1  -2   7     4623.73     4691.04     94.55 o 
   2  -2   7     3106.98     3224.52     56.05 o 
   3  -2   7      444.09      477.50     10.62 o 
   4  -2   7      236.18      225.55      6.37 o 
   5  -2   7      833.04      834.86     17.04 o 
   6  -2   7      159.05      189.68      6.12 o 
   7  -2   7      748.62      722.17     21.78 o 
   8  -2   7      729.01      711.53     18.66 o 
   9  -2   7      468.41      475.18     13.81 o 
  10  -2   7      293.27      311.46     18.28 o 
  -6  -1   7        0.12       -0.16      2.08 o 
  -5  -1   7        2.09        2.27      2.18 o 
  -4  -1   7       67.47       70.29      5.29 o 
  -3  -1   7      820.94      871.66     55.99 o 
  -2  -1   7     1599.37     1617.85     73.75 o 
  -1  -1   7     1731.19     1723.74     34.84 o 
   0  -1   7        4.65       18.25      2.40 o 
   1  -1   7     1152.51     1203.95     26.81 o 
   2  -1   7     2365.53     2362.72     41.37 o 
   3  -1   7     4578.34     4650.43     79.26 o 
   4  -1   7     1144.19     1185.11     22.55 o 
   5  -1   7      521.99      559.65     12.23 o 
   6  -1   7       78.51       80.27      3.81 o 
   7  -1   7      560.04      544.03     12.64 o 
   8  -1   7       35.63       32.56      3.36 o 
   9  -1   7      572.10      554.22     13.82 o 
  10  -1   7      552.19      535.10     26.77 o 
  -6   0   7      261.24      263.51     24.65 o 
  -5   0   7      233.34      231.18     10.27 o 
  -4   0   7        8.83        9.47      2.54 o 
  -3   0   7       16.48       15.57      2.25 o 
  -2   0   7      795.58      794.72     18.41 o 
  -1   0   7     3709.77     3644.85     69.53 o 
   0   0   7     1613.37     1693.12     30.08 o 
   1   0   7     1698.47     1854.78     33.97 o 
   2   0   7       95.13       84.28      2.52 o 
   3   0   7     3505.88     3649.33     80.60 o 
   4   0   7     2402.53     2454.51     43.21 o 
   5   0   7     2027.23     2124.51     38.17 o 
   6   0   7      402.86      404.26      9.78 o 
   7   0   7      147.49      160.61      5.62 o 
   8   0   7       40.52       47.64      3.53 o 
   9   0   7       27.00       22.86      4.08 o 
  10   0   7      164.03      171.40     13.06 o 
  -6   1   7       62.82       61.29      5.54 o 
  -5   1   7      616.30      595.09     30.04 o 
  -4   1   7     1232.82     1181.32     31.94 o 
  -3   1   7      478.65      476.68     12.30 o 
  -2   1   7       34.85       30.80      2.57 o 
  -1   1   7      151.24      123.16      3.97 o 
   0   1   7     3828.64     3805.69     61.57 o 
   1   1   7     4560.06     4664.83     71.25 o 
   2   1   7     2505.25     2695.21     38.50 o 
   3   1   7      541.84      640.33     10.58 o 
   4   1   7      986.14      976.64     16.87 o 
   5   1   7     1845.41     1913.72     34.63 o 
   6   1   7     2338.54     2318.20     41.61 o 
   7   1   7      835.33      862.25     17.90 o 
   8   1   7       19.48       23.39      2.64 o 
   9   1   7       79.01       72.51      4.87 o 
  10   1   7      140.36      136.79     12.08 o 
  -7   2   7        5.23        4.04      2.74 o 
  -6   2   7       36.73       34.69      4.37 o 
  -5   2   7       29.94       30.91      3.90 o 
  -4   2   7      445.18      434.61     10.36 o 
  -3   2   7     1716.14     1723.58     30.59 o 
  -2   2   7     3662.71     3586.07     59.47 o 
  -1   2   7      429.52      447.25      7.76 o 
   0   2   7       14.79       11.55      0.86 o 
   1   2   7      917.73      904.24     14.64 o 
   2   2   7     5500.95     5543.92     83.22 o 
   3   2   7     2600.51     2698.87     34.69 o 
   4   2   7     2756.94     2880.49     37.04 o 
   5   2   7        2.65        6.10      1.35 o 
   6   2   7      837.01      842.74     14.90 o 
   7   2   7      337.52      332.59      7.52 o 
   8   2   7     1663.77     1652.76     37.13 o 
   9   2   7      485.31      469.98     14.17 o 
  10   2   7        3.38        1.31      3.26 o 
  -7   3   7       22.84       22.46      4.00 o 
  -6   3   7       81.29       87.06      5.33 o 
  -5   3   7       63.16       66.18      4.98 o 
  -4   3   7       60.79       70.76      8.37 o 
  -3   3   7       84.17       75.81      4.15 o 
  -2   3   7     2546.30     2471.43     48.47 o 
  -1   3   7     3507.11     3523.13     64.07 o 
   0   3   7     3714.25     3853.68     53.40 o 
   1   3   7      619.89      659.37     10.49 o 
   2   3   7      631.88      621.70      9.04 o 
   3   3   7     2277.15     2345.81     28.20 o 
   4   3   7     2234.91     2309.11     32.92 o 
   5   3   7     2016.25     2015.26     29.31 o 
   6   3   7     1191.91     1228.97     19.00 o 
   7   3   7      111.65      110.00      3.56 o 
   8   3   7       51.83       55.61      6.13 o 
   9   3   7      120.76      117.06      5.13 o 
  10   3   7      752.79      769.18     35.59 o 
  -7   4   7      141.78      161.11     10.15 o 
  -6   4   7      335.74      366.70     11.66 o 
  -5   4   7      103.44      101.01      5.42 o 
  -4   4   7      462.12      469.75     12.93 o 
  -3   4   7      454.91      442.41     11.74 o 
  -2   4   7        5.21        4.13      1.48 o 
  -1   4   7      837.29      802.02     12.51 o 
   0   4   7     4282.04     4241.59     58.61 o 
   1   4   7     5591.43     5516.01     93.69 o 
   2   4   7     1524.95     1584.05     23.07 o 
   3   4   7       31.61       36.30      1.41 o 
   4   4   7      476.20      469.11      8.29 o 
   5   4   7     1703.96     1732.08     27.53 o 
   6   4   7      875.94      882.82     14.50 o 
   7   4   7      960.40      975.90     17.82 o 
   8   4   7      353.70      353.74      9.41 o 
   9   4   7        8.73        5.80      1.95 o 
  10   4   7        9.72        8.63      2.90 o 
  -7   5   7        2.58        3.36      3.11 o 
  -6   5   7       56.62       56.28      6.09 o 
  -5   5   7      286.52      307.21     10.10 o 
  -4   5   7      541.39      567.30     14.73 o 
  -3   5   7     1074.04     1034.09     28.20 o 
  -2   5   7      919.23      967.23     15.19 o 
  -1   5   7      554.65      571.26      9.59 o 
   0   5   7      124.81      122.39      3.21 o 
   1   5   7     3325.48     3228.67     45.13 o 
   2   5   7     3737.93     3758.86     51.88 o 
   3   5   7     3858.16     3704.73     56.07 o 
   4   5   7      417.63      416.66     10.10 o 
   5   5   7      170.11      163.70      5.01 o 
   6   5   7      108.62      118.54      4.41 o 
   7   5   7      376.99      383.26     12.37 o 
   8   5   7      607.07      595.92     12.78 o 
   9   5   7      384.43      371.21     13.94 o 
  10   5   7      110.34      117.97      7.69 o 
  -6   6   7       42.57       50.45      5.99 o 
  -5   6   7        4.23        0.49      2.27 o 
  -4   6   7      106.55      104.80      9.79 o 
  -3   6   7      941.77      987.25     18.94 o 
  -2   6   7      772.75      791.89     18.83 o 
  -1   6   7     2533.99     2537.73     36.41 o 
   0   6   7     1180.44     1233.26     18.70 o 
   1   6   7       49.03       51.61      2.13 o 
   2   6   7      405.17      392.10      7.11 o 
   3   6   7     2679.93     2624.53     37.09 o 
   4   6   7     2962.46     2868.44     44.89 o 
   5   6   7     1494.02     1451.65     24.42 o 
   6   6   7        2.55        3.36      1.23 o 
   7   6   7       39.17       39.03      2.72 o 
   8   6   7       11.77        9.58      1.88 o 
   9   6   7       88.32       90.43      6.50 o 
  -6   7   7      412.59      453.55     17.99 o 
  -5   7   7      401.05      392.80     16.03 o 
  -4   7   7       10.04        7.94      2.10 o 
  -3   7   7       41.22       39.91      2.73 o 
  -2   7   7      461.47      478.13      8.93 o 
  -1   7   7     1602.32     1654.53     24.78 o 
   0   7   7     1756.04     1761.42     26.05 o 
   1   7   7     1784.88     1758.40     25.95 o 
   2   7   7      580.09      525.25      9.14 o 
   3   7   7       34.33       31.28      2.49 o 
   4   7   7      771.83      725.28     13.42 o 
   5   7   7      699.75      734.53     13.92 o 
   6   7   7     1288.51     1235.26     22.01 o 
   7   7   7      563.48      558.98     12.11 o 
   8   7   7        6.42        4.93      2.51 o 
   9   7   7        0.01       -0.84      1.97 o 
  -6   8   7        0.54        5.30      3.34 o 
  -5   8   7      138.71      134.84      9.00 o 
  -4   8   7      716.19      722.91     34.84 o 
  -3   8   7     1099.45     1089.17     18.31 o 
  -2   8   7      265.32      277.00      7.81 o 
  -1   8   7      297.31      290.57      6.31 o 
   0   8   7     1350.71     1393.39     21.28 o 
   1   8   7     1924.34     1931.22     28.58 o 
   2   8   7     1870.90     1801.26     24.57 o 
   3   8   7      696.63      667.79     11.41 o 
   4   8   7       72.24       67.35      3.00 o 
   5   8   7      155.75      138.15      4.50 o 
   6   8   7      324.40      320.72      8.96 o 
   7   8   7      209.66      214.50      9.88 o 
   8   8   7      281.42      257.55     12.90 o 
  -5   9   7        5.85        4.24      3.00 o 
  -4   9   7       78.11       79.39      5.12 o 
  -3   9   7      183.33      186.23      5.41 o 
  -2   9   7     1033.08     1036.99     21.43 o 
  -1   9   7     1409.04     1429.67     24.57 o 
   0   9   7      227.78      232.77      5.57 o 
   1   9   7      446.34      460.15      8.80 o 
   2   9   7     1621.88     1604.60     22.45 o 
   3   9   7     1507.89     1481.71     22.75 o 
   4   9   7      894.52      865.96     16.16 o 
   5   9   7      189.67      183.90      5.65 o 
   6   9   7        4.88        5.92      2.42 o 
   7   9   7       85.55       90.01     14.04 o 
  -4  10   7      141.81      126.45      6.63 o 
  -3  10   7        2.59        2.79      1.40 o 
  -2  10   7      302.26      323.21      9.24 o 
  -1  10   7      670.38      672.18     13.54 o 
   0  10   7     1208.24     1231.35     29.08 o 
   1  10   7      448.12      442.76      8.88 o 
   2  10   7       37.28       46.79      3.12 o 
   3  10   7      385.70      379.09      8.67 o 
   4  10   7     1049.18     1057.17     20.59 o 
   5  10   7      483.35      460.03     16.98 o 
   6  10   7      280.95      267.72     10.95 o 
  -3  11   7      128.54      123.55      6.37 o 
  -2  11   7      237.80      222.79      8.60 o 
  -1  11   7       42.11       42.41      3.77 o 
   0  11   7      544.96      533.03     14.45 o 
   1  11   7     1262.85     1226.87     27.38 o 
   2  11   7      853.87      859.58     15.85 o 
   3  11   7       27.38       24.28      2.60 o 
   4  11   7       29.47       30.01      5.77 o 
   5  11   7      177.11      178.00      8.60 o 
  -1  12   7      170.08      185.53      7.85 o 
   0  12   7       47.93       51.83      4.26 o 
   1  12   7       17.44       19.48      2.98 o 
   2  12   7      761.53      798.65     19.39 o 
   3  12   7     1028.15     1027.67     29.55 o 
   3  -7   8       62.79       62.03      9.14 o 
   0  -6   8        6.43        6.49      3.21 o 
   1  -6   8      333.56      361.30     24.65 o 
   2  -6   8      367.86      351.29     20.89 o 
   3  -6   8      379.85      381.14     18.12 o 
   4  -6   8      198.28      169.14     10.55 o 
   5  -6   8        1.98        3.26      3.59 o 
   6  -6   8      193.77      202.42     15.67 o 
  -2  -5   8      256.60      300.36     19.26 o 
  -1  -5   8      312.18      284.36     18.28 o 
   0  -5   8       38.17       34.94      4.50 o 
   1  -5   8        6.86        2.91      2.51 o 
   2  -5   8      126.18      133.17     16.81 o 
   3  -5   8      749.30      771.53     25.98 o 
   4  -5   8      768.02      722.11     25.10 o 
   5  -5   8      521.96      505.43     19.94 o 
   6  -5   8      108.66       96.96     10.77 o 
   7  -5   8      133.08      115.96     15.83 o 
   8  -5   8      472.00      488.48     17.70 o 
  -3  -4   8        3.53        6.20      4.57 o 
  -2  -4   8       98.40       97.94     10.45 o 
  -1  -4   8      368.17      345.40     13.85 o 
   0  -4   8      387.07      373.69     14.43 o 
   1  -4   8     1079.56     1073.31     30.81 o 
   2  -4   8      293.16      273.92      9.70 o 
   3  -4   8      107.48      109.00      5.74 o 
   4  -4   8      729.97      743.05     19.57 o 
   5  -4   8      970.19      966.36     30.86 o 
   6  -4   8     1078.03     1077.46     26.24 o 
   7  -4   8      264.98      255.35     11.11 o 
   8  -4   8        0.22        1.89      2.11 o 
  -4  -3   8      376.15      371.53     21.87 o 
  -3  -3   8       19.38       16.98      5.55 o 
  -2  -3   8       78.02       71.50      8.49 o 
  -1  -3   8       47.02       53.25      8.00 o 
   0  -3   8      282.82      285.84     11.66 o 
   1  -3   8      472.80      486.29     19.10 o 
   2  -3   8     1603.15     1575.53     35.28 o 
   3  -3   8     1675.25     1613.15     35.91 o 
   4  -3   8      171.48      165.01     15.02 o 
   5  -3   8      115.90      127.19      5.55 o 
   6  -3   8     1871.51     1899.83     41.80 o 
   7  -3   8     1037.04     1022.57     26.08 o 
   8  -3   8      468.19      490.08     16.97 o 
   9  -3   8      117.02      133.30      8.13 o 
  -4  -2   8      172.34      168.79     13.39 o 
  -3  -2   8      740.59      712.05     32.65 o 
  -2  -2   8      695.79      667.53     21.11 o 
  -1  -2   8       13.26       10.60      2.65 o 
   0  -2   8       31.46       30.90      4.41 o 
   1  -2   8        4.35        8.35      2.00 o 
   2  -2   8      684.78      707.07     17.86 o 
   3  -2   8      863.87      902.92     21.95 o 
   4  -2   8     3109.35     3043.93     63.35 o 
   5  -2   8     1228.28     1225.38     23.90 o 
   6  -2   8        1.36        0.05      1.15 o 
   7  -2   8      226.75      250.12      9.12 o 
   8  -2   8     1405.85     1398.84     32.58 o 
   9  -2   8      869.33      837.50     25.49 o 
  10  -2   8       95.83       96.64      9.79 o 
  -5  -1   8       15.67       13.91      3.34 o 
  -4  -1   8      188.39      192.30      9.25 o 
  -3  -1   8      542.73      514.20     25.47 o 
  -2  -1   8      351.95      331.60     12.57 o 
  -1  -1   8      905.96      896.20     25.74 o 
   0  -1   8      944.67      981.60     27.59 o 
   1  -1   8      431.13      432.57     12.06 o 
   2  -1   8      178.87      200.84      7.20 o 
   3  -1   8      309.14      299.17      9.53 o 
   4  -1   8      894.65      965.24     19.07 o 
   5  -1   8     2829.81     2814.03     50.03 o 
   6  -1   8     2162.29     2115.05     38.78 o 
   7  -1   8      219.51      215.56      9.52 o 
   8  -1   8        7.17       12.12      2.49 o 
   9  -1   8      453.70      459.27     16.39 o 
  10  -1   8      471.67      441.72     23.18 o 
  -5   0   8      465.58      464.59     16.60 o 
  -4   0   8      132.57      132.06      8.00 o 
  -3   0   8        2.23        2.39      1.68 o 
  -2   0   8      160.45      147.35      5.80 o 
  -1   0   8     1299.05     1336.49     35.66 o 
   0   0   8      850.20      826.50     23.78 o 
   1   0   8     1185.34     1106.12     30.24 o 
   2   0   8     1101.08     1072.71     24.61 o 
   3   0   8     1265.90     1271.15     28.59 o 
   4   0   8      319.26      347.50      8.42 o 
   5   0   8      692.87      710.14     15.00 o 
   6   0   8     1340.96     1358.39     26.20 o 
   7   0   8     3159.34     3088.85     55.02 o 
   8   0   8     1049.03     1039.42     21.44 o 
   9   0   8        1.08       -0.52      1.95 o 
  10   0   8       55.18       62.03      8.16 o 
  -6   1   8      164.78      162.88     10.94 o 
  -5   1   8      312.29      301.86     12.46 o 
  -4   1   8      542.10      530.02     23.34 o 
  -3   1   8     1097.68     1079.68     23.89 o 
  -2   1   8       87.94       92.49      7.03 o 
  -1   1   8       58.42       68.28      3.55 o 
   0   1   8       85.35       94.48      4.34 o 
   1   1   8     2489.73     2511.93     52.11 o 
   2   1   8     2001.67     2042.59     54.14 o 
   3   1   8     2308.47     2308.08     40.83 o 
   4   1   8      889.30      890.93     17.63 o 
   5   1   8      411.66      415.62      9.93 o 
   6   1   8      164.59      167.45      5.70 o 
   7   1   8      395.02      407.12     10.49 o 
   8   1   8     1447.51     1455.11     28.44 o 
   9   1   8     1356.01     1293.65     30.86 o 
  10   1   8      375.20      399.61     22.20 o 
  -6   2   8       92.23       77.66     15.34 o 
  -5   2   8       79.06       68.04      6.20 o 
  -4   2   8      306.30      294.57     11.54 o 
  -3   2   8      456.92      443.61     10.44 o 
  -2   2   8     1195.61     1191.70     22.10 o 
  -1   2   8     1060.30     1060.72     19.65 o 
   0   2   8      738.69      715.31     12.48 o 
   1   2   8      247.98      260.84      6.57 o 
   2   2   8      472.51      480.58     10.51 o 
   3   2   8     1392.47     1386.06     29.56 o 
   4   2   8     4928.48     4792.62     81.98 o 
   5   2   8     3685.78     3631.07     63.30 o 
   6   2   8      133.72      122.32      5.04 o 
   7   2   8       21.61       21.52      3.81 o 
   8   2   8        5.08        6.67      1.78 o 
   9   2   8      178.30      178.75      7.83 o 
  10   2   8      427.89      405.10     15.80 o 
  -6   3   8      389.69      389.53     15.11 o 
  -5   3   8      371.08      367.06     11.52 o 
  -4   3   8       97.83      100.34      4.48 o 
  -3   3   8      305.19      294.80      7.91 o 
  -2   3   8      353.89      359.92      8.84 o 
  -1   3   8      432.50      432.16      9.60 o 
   0   3   8     2482.08     2450.61     37.96 o 
   1   3   8     1217.89     1223.15     19.83 o 
   2   3   8     2160.26     2164.40     28.30 o 
   3   3   8      105.10      106.20      2.91 o 
   4   3   8     1043.34     1078.72     16.66 o 
   5   3   8      580.31      567.90     12.62 o 
   6   3   8     5199.08     5043.16     86.88 o 
   7   3   8     2862.38     2779.48     50.00 o 
   8   3   8        6.81        6.92      2.37 o 
   9   3   8       30.33       27.31      3.48 o 
  10   3   8      117.69      124.57      8.19 o 
  -6   4   8      115.75      114.79      6.52 o 
  -5   4   8      463.95      454.61     13.41 o 
  -4   4   8      851.49      839.10     20.34 o 
  -3   4   8      175.64      175.66      6.72 o 
  -2   4   8       35.84       34.02      3.17 o 
  -1   4   8       51.18       56.01      2.92 o 
   0   4   8      602.64      592.61     12.10 o 
   1   4   8      497.11      501.24      8.71 o 
   2   4   8     2622.79     2650.70     43.59 o 
   3   4   8     3627.56     3662.49     50.95 o 
   4   4   8     1590.37     1596.45     19.97 o 
   5   4   8       73.63       72.87      3.54 o 
   6   4   8      638.48      642.98     15.65 o 
   7   4   8      972.38      981.70     20.33 o 
   8   4   8     2006.06     1959.77     43.83 o 
   9   4   8      789.84      757.20     24.47 o 
  10   4   8       68.08       69.21      9.79 o 
  -6   5   8       69.46       70.25      6.81 o 
  -5   5   8       22.45       18.71      3.02 o 
  -4   5   8      487.98      490.05     13.60 o 
  -3   5   8      543.06      500.59     13.36 o 
  -2   5   8      990.68      958.37     21.54 o 
  -1   5   8      375.74      371.07      8.77 o 
   0   5   8        0.78        4.42      2.37 o 
   1   5   8        0.08        3.44      1.36 o 
   2   5   8      252.69      258.80      5.82 o 
   3   5   8     1333.95     1312.40     18.04 o 
   4   5   8     2549.78     2506.59     30.64 o 
   5   5   8     3704.68     3659.19     51.78 o 
   6   5   8      673.48      693.34     12.12 o 
   7   5   8      345.94      351.75      8.37 o 
   8   5   8      611.43      615.41     14.18 o 
   9   5   8      679.03      696.92     39.01 o 
  -6   6   8      206.05      220.12     11.98 o 
  -5   6   8       64.09       68.50      6.45 o 
  -4   6   8       10.41        8.07      2.45 o 
  -3   6   8       36.57       37.59      3.86 o 
  -2   6   8      432.24      434.98     11.87 o 
  -1   6   8      798.15      789.24     14.53 o 
   0   6   8      636.78      671.00     11.24 o 
   1   6   8     1170.47     1192.79     18.19 o 
   2   6   8       53.03       58.14      5.13 o 
   3   6   8      111.48      120.70      3.30 o 
   4   6   8       46.15       65.15      2.81 o 
   5   6   8     1774.05     1727.45     23.76 o 
   6   6   8     2651.28     2599.25     37.99 o 
   7   6   8     1344.95     1328.11     25.99 o 
   8   6   8      164.96      169.82      6.24 o 
   9   6   8      266.35      269.56      9.67 o 
  -5   7   8      543.01      607.35     35.26 o 
  -4   7   8       90.45       98.41      8.49 o 
  -3   7   8       73.87       81.52      4.76 o 
  -2   7   8        0.99       -0.30      1.68 o 
  -1   7   8       65.87       71.85      2.79 o 
   0   7   8      132.62      132.15      3.76 o 
   1   7   8      747.33      761.78     12.65 o 
   2   7   8      883.72      891.36     15.91 o 
   3   7   8     1427.55     1362.82     22.14 o 
   4   7   8      102.42      100.40      3.17 o 
   5   7   8      146.37      147.00      4.15 o 
   6   7   8      218.98      233.55      9.49 o 
   7   7   8     1198.39     1231.43     22.43 o 
   8   7   8     1154.76     1127.20     23.42 o 
   9   7   8      475.64      458.57     31.67 o 
  -5   8   8      364.29      380.39     16.26 o 
  -4   8   8      610.02      637.95     25.79 o 
  -3   8   8      493.38      505.82     28.08 o 
  -2   8   8      118.16      114.77      4.64 o 
  -1   8   8       61.46       57.57      4.25 o 
   0   8   8        3.50        8.41      1.59 o 
   1   8   8       60.09       54.44      2.58 o 
   2   8   8      205.29      202.88      5.18 o 
   3   8   8      425.34      448.23      8.48 o 
   4   8   8     1211.86     1174.03     18.47 o 
   5   8   8      883.28      818.59     15.05 o 
   6   8   8       18.07       22.24      2.50 o 
   7   8   8       96.77       99.03      5.38 o 
   8   8   8      429.17      473.71     16.62 o 
  -4   9   8       31.38       41.78      5.42 o 
  -3   9   8      463.96      459.20     16.96 o 
  -2   9   8      513.64      556.49     11.69 o 
  -1   9   8      266.53      273.14      7.09 o 
   0   9   8      211.63      208.82      5.30 o 
   1   9   8      207.19      199.08      8.14 o 
   2   9   8       61.68       67.25      2.97 o 
   3   9   8       91.04       85.12      3.14 o 
   4   9   8      408.77      419.49      8.39 o 
   5   9   8      541.67      563.17     14.04 o 
   6   9   8      693.21      681.08     19.15 o 
   7   9   8      192.95      184.10      7.88 o 
  -4  10   8      135.82      157.11      9.92 o 
  -3  10   8       22.73       23.68      4.37 o 
  -2  10   8      105.90      107.68      5.69 o 
  -1  10   8      190.25      210.53      7.25 o 
   0  10   8      219.75      238.32      8.19 o 
   1  10   8      214.90      215.41      5.61 o 
   2  10   8      274.21      266.77      6.25 o 
   3  10   8      331.47      315.30      7.04 o 
   4  10   8      123.30      123.78      4.87 o 
   5  10   8      105.21       98.77      4.41 o 
   6  10   8      571.35      547.13     15.01 o 
  -2  11   8       51.81       52.22      4.62 o 
  -1  11   8       10.69       13.65      2.63 o 
   0  11   8       21.24       25.38      3.83 o 
   1  11   8       71.55       68.59      4.93 o 
   2  11   8      141.78      164.34      5.72 o 
   3  11   8      160.54      162.07      5.76 o 
   4  11   8      365.54      357.30      9.56 o 
   5  11   8      173.24      177.26      6.94 o 
   0  12   8       60.73       65.78      4.82 o 
   1  12   8       32.01       37.31      3.87 o 
   2  12   8        4.17       13.22      3.23 o 
   2  -6   9      285.28      269.34     18.61 o 
   3  -6   9      285.02      284.36     19.26 o 
   4  -6   9      274.88      257.92     18.61 o 
   0  -5   9      361.76      351.17     14.54 o 
   1  -5   9       27.54       21.86      4.04 o 
   2  -5   9       17.29       21.04      4.04 o 
   3  -5   9      194.04      187.40     14.69 o 
   4  -5   9      312.61      312.25     14.63 o 
   5  -5   9      335.55      303.30     19.92 o 
   6  -5   9      186.00      160.95     14.04 o 
   7  -5   9      383.39      378.39     23.51 o 
  -2  -4   9       10.26        7.51      4.90 o 
  -1  -4   9      502.56      461.64     24.81 o 
   0  -4   9     1008.26      983.91     29.66 o 
   1  -4   9      671.94      629.95     33.30 o 
   2  -4   9      186.25      185.20     28.08 o 
   3  -4   9       85.51       91.67      5.52 o 
   4  -4   9        5.11        3.39      2.78 o 
   5  -4   9      222.57      224.80     18.12 o 
   6  -4   9      338.89      392.43     22.85 o 
   7  -4   9      348.91      354.88     21.55 o 
   8  -4   9      341.43      307.54     20.24 o 
  -3  -3   9      616.29      574.60     29.71 o 
  -2  -3   9      264.69      252.69     16.98 o 
  -1  -3   9      305.28      299.49     12.80 o 
   0  -3   9      143.03      145.50      8.30 o 
   1  -3   9     1129.02     1115.44     32.09 o 
   2  -3   9     1266.79     1221.14     48.16 o 
   3  -3   9      839.36      842.86     21.45 o 
   4  -3   9      203.83      205.79      8.34 o 
   5  -3   9       93.24      103.31      6.74 o 
   6  -3   9        3.07        2.34      2.65 o 
   7  -3   9       98.28       89.78     10.45 o 
   8  -3   9      540.53      577.72     19.29 o 
  -3  -2   9        4.97       -0.65      3.26 o 
  -2  -2   9     1046.16     1016.33     43.42 o 
  -1  -2   9     1110.44     1109.82     31.97 o 
   0  -2   9      290.37      281.20     14.53 o 
   1  -2   9       73.10       65.88      6.20 o 
   2  -2   9      451.46      460.06     13.35 o 
   3  -2   9      755.30      797.71     20.29 o 
   4  -2   9     1460.31     1424.75     36.32 o 
   5  -2   9      827.47      780.41     20.35 o 
   6  -2   9      335.48      341.39     11.47 o 
   7  -2   9      231.59      244.44      9.08 o 
   8  -2   9        1.40       -2.29      2.45 o 
   9  -2   9       85.98       82.33      6.41 o 
  -4  -1   9      340.10      310.48     19.59 o 
  -3  -1   9        9.92        4.24      3.59 o 
  -2  -1   9       21.95       19.94      7.51 o 
  -1  -1   9      532.58      547.98     18.35 o 
   0  -1   9     1934.03     1871.20     48.71 o 
   1  -1   9     1140.49     1140.72     31.86 o 
   2  -1   9      539.93      545.55     14.75 o 
   3  -1   9       76.23       78.94      8.14 o 
   4  -1   9      506.51      497.81     14.15 o 
   5  -1   9      274.53      320.34     10.82 o 
   6  -1   9     1154.35     1130.25     22.74 o 
   7  -1   9      978.66      942.36     19.90 o 
   8  -1   9      434.70      467.33     16.31 o 
   9  -1   9      212.73      211.58     10.13 o 
  -4   0   9      366.62      332.03     19.59 o 
  -3   0   9      488.53      479.60     24.49 o 
  -2   0   9      257.72      248.83     22.04 o 
  -1   0   9        6.67        6.27      2.42 o 
   0   0   9       84.00       86.16      6.11 o 
   1   0   9     1348.56     1373.52     36.93 o 
   2   0   9     1662.28     1690.58     44.77 o 
   3   0   9     1693.46     1620.26     35.91 o 
   4   0   9      546.61      511.88     18.94 o 
   5   0   9      244.32      221.82      8.40 o 
   6   0   9      164.89      164.27      5.76 o 
   7   0   9      388.36      409.83     10.60 o 
   8   0   9      684.08      670.40     15.56 o 
   9   0   9      798.39      748.31     33.79 o 
  10   0   9      452.46      451.19     23.83 o 
  -5   1   9       30.09       31.02      6.53 o 
  -4   1   9       63.53       59.75      7.84 o 
  -3   1   9     1293.28     1278.95     35.19 o 
  -2   1   9     1393.31     1357.42     36.70 o 
  -1   1   9      635.75      623.69     24.81 o 
   0   1   9       21.85       22.05      3.46 o 
   1   1   9      146.87      146.98     10.84 o 
   2   1   9       61.14       84.81     10.33 o 
   3   1   9      946.67      965.02     22.94 o 
   4   1   9     1017.63     1055.64     25.11 o 
   5   1   9     1718.74     1688.35     31.40 o 
   6   1   9      735.78      703.91     15.42 o 
   7   1   9       53.25       55.99      3.61 o 
   8   1   9       99.58       90.30      4.60 o 
   9   1   9      461.38      467.98     16.50 o 
  10   1   9      630.56      655.89     31.02 o 
  -5   2   9      725.65      753.96     24.32 o 
  -4   2   9      182.01      173.51      8.65 o 
  -3   2   9       19.32       22.87      5.15 o 
  -2   2   9      317.86      322.88     12.46 o 
  -1   2   9     3264.74     3156.36     62.30 o 
   0   2   9     2106.16     2151.76     43.50 o 
   1   2   9      966.15     1003.80     37.06 o 
   2   2   9       60.34       60.14      9.79 o 
   3   2   9      951.16      931.16     22.19 o 
   4   2   9       15.72       21.14      5.29 o 
   5   2   9      257.24      270.45      7.59 o 
   6   2   9      829.27      840.20     17.74 o 
   7   2   9      907.72      899.50     19.13 o 
   8   2   9      705.97      705.95     16.15 o 
   9   2   9       23.69       28.39      4.90 o 
  10   2   9      172.26      172.00     10.12 o 
  -5   3   9      139.75      158.89      8.76 o 
  -4   3   9      993.07     1002.73     20.47 o 
  -3   3   9     1453.50     1461.50     27.33 o 
  -2   3   9      283.76      287.70      8.48 o 
  -1   3   9      151.93      144.95      5.97 o 
   0   3   9     1439.39     1473.08     31.00 o 
   1   3   9     1721.25     1707.08     31.12 o 
   2   3   9     2760.05     2803.37     58.42 o 
   3   3   9     1248.61     1299.99     29.45 o 
   4   3   9      291.60      297.29      7.80 o 
   5   3   9      383.02      399.17      9.93 o 
   6   3   9      128.55      140.07      5.89 o 
   7   3   9      143.31      158.55      5.90 o 
   8   3   9      406.46      410.38     10.96 o 
   9   3   9      708.02      713.94     23.08 o 
  10   3   9      268.63      264.93     12.35 o 
  -5   4   9        3.39        0.54      1.88 o 
  -4   4   9       84.48       91.66      5.84 o 
  -3   4   9      855.88      855.69     20.97 o 
  -2   4   9     2654.73     2593.06     44.91 o 
  -1   4   9     1390.38     1381.28     25.30 o 
   0   4   9      268.13      286.15      6.51 o 
   1   4   9     1097.74     1124.60     21.66 o 
   2   4   9     2951.63     2999.87     52.48 o 
   3   4   9      113.83      118.79      5.09 o 
   4   4   9     1878.58     1894.65     34.89 o 
   5   4   9     1042.35     1039.30     20.90 o 
   6   4   9       77.09       88.33      4.29 o 
   7   4   9        3.06        6.05      1.84 o 
   8   4   9      289.00      298.71     10.71 o 
   9   4   9      235.02      227.63     11.19 o 
  10   4   9      201.71      207.32     11.08 o 
  -5   5   9      220.68      227.77      9.05 o 
  -4   5   9       93.35       98.08      5.63 o 
  -3   5   9       45.32       46.88      6.27 o 
  -2   5   9      753.93      756.03     18.45 o 
  -1   5   9     1567.77     1559.13     40.12 o 
   0   5   9     3388.57     3386.85     66.87 o 
   1   5   9     1517.21     1498.31     24.52 o 
   2   5   9        2.28        5.00      1.34 o 
   3   5   9     1434.16     1424.30     21.81 o 
   4   5   9     1734.40     1783.40     26.67 o 
   5   5   9      152.72      155.99      6.31 o 
   6   5   9      315.59      333.99      9.99 o 
   7   5   9      469.63      472.25     12.06 o 
   8   5   9      147.87      149.07     10.27 o 
   9   5   9        9.09       11.95      6.53 o 
  -5   6   9      251.75      252.33     12.69 o 
  -4   6   9      725.45      783.37     22.59 o 
  -3   6   9      504.06      518.23     17.34 o 
  -2   6   9       11.82       21.79      5.37 o 
  -1   6   9      325.77      331.28     11.72 o 
   0   6   9     1568.53     1626.43     29.97 o 
   1   6   9     2011.32     2085.14     37.19 o 
   2   6   9     2061.67     2038.22     32.95 o 
   3   6   9      989.75      971.83     15.61 o 
   4   6   9       48.83       48.78      2.08 o 
   5   6   9      851.96      856.64     14.00 o 
   6   6   9      588.03      580.64     12.39 o 
   7   6   9      323.83      316.26     11.10 o 
   8   6   9       62.13       56.90      8.33 o 
   9   6   9      163.86      164.45      9.92 o 
  -5   7   9        2.43       -0.61      3.75 o 
  -4   7   9      260.76      274.70     12.80 o 
  -3   7   9      821.40      845.42     25.05 o 
  -2   7   9     1053.59     1080.95     24.62 o 
  -1   7   9      666.16      672.01     16.71 o 
   0   7   9       37.78       40.23      2.78 o 
   1   7   9     1113.77     1147.15     19.98 o 
   2   7   9      928.47      992.74     17.58 o 
   3   7   9     1776.07     1817.81     26.84 o 
   4   7   9     1033.45      999.19     14.76 o 
   5   7   9      187.81      184.67      4.34 o 
   6   7   9        9.55        8.07      1.44 o 
   7   7   9      282.01      278.28     12.67 o 
   8   7   9      309.45      290.93     13.62 o 
  -4   8   9       18.55       13.39      4.16 o 
  -3   8   9      187.19      210.40     10.38 o 
  -2   8   9      729.51      759.38     18.84 o 
  -1   8   9     1287.28     1352.36     26.17 o 
   0   8   9      850.91      866.62     16.21 o 
   1   8   9      278.16      276.06      6.24 o 
   2   8   9      196.69      193.79      5.51 o 
   3   8   9      910.32      905.31     14.79 o 
   4   8   9      439.92      466.66      8.88 o 
   5   8   9      820.86      847.98     15.26 o 
   6   8   9      381.41      368.23      8.03 o 
   7   8   9      144.24      150.07      5.94 o 
   8   8   9       21.30       14.92      3.26 o 
  -4   9   9      250.80      261.41     12.69 o 
  -3   9   9      142.79      146.50      8.99 o 
  -2   9   9        1.91        8.14      4.57 o 
  -1   9   9      680.55      749.74     19.16 o 
   0   9   9     1593.32     1672.07     25.67 o 
   1   9   9      918.92      982.30     16.34 o 
   2   9   9      377.35      366.15      8.56 o 
   3   9   9       18.86       19.58      2.68 o 
   4   9   9      225.97      218.87      5.49 o 
   5   9   9      248.36      257.30      6.18 o 
   6   9   9      265.28      270.13     11.28 o 
   7   9   9      206.69      210.67      7.09 o 
  -3  10   9      206.31      217.10     11.43 o 
  -2  10   9      420.97      454.65     16.60 o 
  -1  10   9      137.12      158.13      7.90 o 
   0  10   9      102.72      112.32      4.42 o 
   1  10   9      852.93      881.37     15.24 o 
   2  10   9     1420.20     1460.37     25.54 o 
   3  10   9      669.05      725.65     13.85 o 
   4  10   9       64.92       58.51      3.49 o 
   5  10   9        8.48       14.62      4.03 o 
   6  10   9       33.50       31.93      2.86 o 
  -1  11   9      415.34      433.56     16.15 o 
   0  11   9      125.38      124.51      5.97 o 
   1  11   9       19.99       17.08      2.76 o 
   2  11   9      156.29      155.56      7.81 o 
   3  11   9      571.31      602.79     13.46 o 
   4  11   9      558.94      551.83     14.66 o 
   3  -5  10      115.74      123.74     12.73 o 
   4  -5  10        4.80        8.16      4.90 o 
   0  -4  10       11.23       10.64      4.73 o 
   1  -4  10      138.40      131.99      8.89 o 
   2  -4  10      819.51      867.20     27.45 o 
   3  -4  10      660.97      672.61     22.70 o 
   4  -4  10      249.68      230.71     12.44 o 
   5  -4  10       76.37       68.23      9.79 o 
   6  -4  10      102.75      148.22     13.71 o 
  -1  -3  10      208.73      238.33     16.65 o 
   0  -3  10      330.39      321.57     13.85 o 
   1  -3  10      253.98      259.15     12.23 o 
   2  -3  10       22.48       24.22      4.23 o 
   3  -3  10      620.01      622.02     21.10 o 
   4  -3  10     1225.43     1292.68     31.29 o 
   5  -3  10      889.48      883.39     29.92 o 
   6  -3  10       84.84       76.40     10.12 o 
   7  -3  10        1.29       -1.96      3.26 o 
   8  -3  10      110.94      145.28     13.71 o 
  -2  -2  10       13.25        7.51      4.57 o 
  -1  -2  10      204.00      218.58     10.96 o 
   0  -2  10      593.04      563.75     38.36 o 
   1  -2  10     1285.37     1236.86     60.24 o 
   2  -2  10      502.17      488.98     18.77 o 
   3  -2  10      149.75      168.96      7.47 o 
   4  -2  10      207.41      205.49      8.45 o 
   5  -2  10     1194.92     1241.53     30.03 o 
   6  -2  10     1225.44     1261.77     39.00 o 
   7  -2  10      449.43      452.82     25.47 o 
   8  -2  10        8.79        2.29      3.59 o 
  -3  -1  10      329.48      348.03     20.89 o 
  -2  -1  10       24.20       19.92      5.55 o 
  -1  -1  10       44.13       47.32      5.19 o 
   0  -1  10      135.98      138.73      9.63 o 
   1  -1  10      357.19      371.20     14.42 o 
   2  -1  10     1533.88     1489.06     40.62 o 
   3  -1  10     2359.55     2193.30     47.94 o 
   4  -1  10      461.64      471.48     14.04 o 
   5  -1  10        5.69        6.88      2.32 o 
   6  -1  10      626.96      663.18     18.43 o 
   7  -1  10      999.36      983.77     31.93 o 
   8  -1  10      705.96      704.21     33.95 o 
   9  -1  10      137.14      132.55     12.41 o 
  -3   0  10       46.13       49.95      7.84 o 
  -2   0  10      607.69      580.10     26.44 o 
  -1   0  10      875.28      842.75     25.97 o 
   0   0  10      643.05      609.90     35.59 o 
   1   0  10        4.42        6.46      5.55 o 
   2   0  10      612.66      583.82     19.27 o 
   3   0  10      851.54      903.37     22.51 o 
   4   0  10     2551.59     2523.64     54.21 o 
   5   0  10     1874.15     1771.77     40.06 o 
   6   0  10      183.23      180.68      8.02 o 
   7   0  10       59.09       63.83      5.02 o 
   8   0  10      517.91      545.92     19.04 o 
   9   0  10      629.20      621.91     20.85 o 
  -4   1  10       29.34       25.14      6.20 o 
  -3   1  10       27.85       29.71      5.88 o 
  -2   1  10        3.27        3.03      2.51 o 
  -1   1  10      143.19      152.97      9.63 o 
   0   1  10     1113.00     1089.14     31.05 o 
   1   1  10     2421.88     2401.17     60.83 o 
   2   1  10     1353.20     1380.35     31.60 o 
   3   1  10      172.13      152.71      8.99 o 
   4   1  10     1056.17     1029.85     25.05 o 
   5   1  10     2128.47     2173.70     47.38 o 
   6   1  10     1979.26     1956.40     43.74 o 
   7   1  10      682.45      679.47     18.76 o 
   8   1  10       57.71       52.43      4.19 o 
   9   1  10      166.72      181.26      8.71 o 
  -4   2  10      184.54      184.46     14.04 o 
  -3   2  10        1.50        3.41      2.65 o 
  -2   2  10       16.29       16.51      3.59 o 
  -1   2  10       75.56       71.80      5.65 o 
   0   2  10       37.03       35.34      4.04 o 
   1   2  10      660.47      639.65     20.31 o 
   2   2  10     1841.04     1833.52     40.23 o 
   3   2  10     2741.52     2727.42     57.61 o 
   4   2  10     1133.16     1122.59     26.76 o 
   5   2  10      379.64      368.46     11.78 o 
   6   2  10     1168.01     1145.36     27.74 o 
   7   2  10     1911.06     1892.88     36.07 o 
   8   2  10     1123.60     1117.31     26.25 o 
   9   2  10      121.28      119.49      7.73 o 
  -4   3  10      143.95      154.42     12.73 o 
  -3   3  10      275.69      253.01     12.00 o 
  -2   3  10      196.12      208.16     17.98 o 
  -1   3  10      555.20      566.45     26.70 o 
   0   3  10        6.66        7.73      2.74 o 
   1   3  10      559.09      541.10     18.00 o 
   2   3  10      195.93      201.59      7.58 o 
   3   3  10     2020.58     1977.33     46.90 o 
   4   3  10     2603.06     2593.41     55.22 o 
   5   3  10      940.92      909.21     22.85 o 
   6   3  10      324.57      323.45     11.03 o 
   7   3  10      265.52      270.01      8.28 o 
   8   3  10     1005.23      988.40     23.73 o 
   9   3  10      620.72      609.52     20.88 o 
  -4   4  10      120.69      113.87      6.29 o 
  -3   4  10      284.35      281.59      9.80 o 
  -2   4  10      276.08      265.56     13.73 o 
  -1   4  10      116.19      119.75      5.82 o 
   0   4  10      592.81      609.57     18.15 o 
   1   4  10     1729.27     1774.22     38.76 o 
   2   4  10       14.01       18.46      3.43 o 
   3   4  10      606.10      626.78     16.64 o 
   4   4  10     1341.51     1324.51     30.64 o 
   5   4  10     2492.36     2436.49     52.34 o 
   6   4  10     1596.80     1572.73     30.46 o 
   7   4  10      367.54      373.80     10.52 o 
   8   4  10        5.99        5.88      3.00 o 
   9   4  10      133.05      133.67      8.64 o 
  -4   5  10      192.09      188.49     15.60 o 
  -3   5  10       81.76       81.24      4.45 o 
  -2   5  10       11.46        7.05      1.95 o 
  -1   5  10      627.63      612.08     17.18 o 
   0   5  10      814.69      807.17     19.45 o 
   1   5  10       64.62       62.99      3.35 o 
   2   5  10     1497.28     1565.42     42.56 o 
   3   5  10     1408.88     1432.58     32.60 o 
   4   5  10        9.28       10.58      2.65 o 
   5   5  10      303.28      326.30      9.01 o 
   6   5  10     2403.35     2403.58     44.44 o 
   7   5  10     1476.25     1487.17     29.55 o 
   8   5  10      388.99      387.33     15.57 o 
   9   5  10      219.29      216.56     11.54 o 
  -4   6  10      131.20      124.97      6.87 o 
  -3   6  10      151.82      163.27     10.92 o 
  -2   6  10      325.01      315.16     14.49 o 
  -1   6  10      279.10      278.41      9.09 o 
   0   6  10        0.46       -1.74      2.04 o 
   1   6  10      674.70      661.94     14.58 o 
   2   6  10     1603.24     1593.93     30.15 o 
   3   6  10      740.25      773.76     19.85 o 
   4   6  10      877.95      934.02     23.15 o 
   5   6  10      426.62      434.27     11.14 o 
   6   6  10       17.47       18.79      2.56 o 
   7   6  10      532.26      543.83     13.63 o 
   8   6  10     1117.85     1140.04     34.04 o 
   9   6  10      468.88      481.03     20.40 o 
  -4   7  10       49.59       59.04     15.51 o 
  -3   7  10      118.12      120.94      6.52 o 
  -2   7  10      143.09      157.99      8.39 o 
  -1   7  10      287.24      295.25     11.80 o 
   0   7  10      661.74      641.56     16.05 o 
   1   7  10      393.53      387.87      9.61 o 
   2   7  10        4.51        5.00      1.43 o 
   3   7  10      679.34      664.51     14.78 o 
   4   7  10     1845.43     1829.54     34.36 o 
   5   7  10     1522.56     1556.53     30.44 o 
   6   7  10      294.09      320.06      9.52 o 
   7   7  10       17.45       26.99      4.69 o 
   8   7  10       42.65       40.11      5.54 o 
  -3   8  10        2.41        0.52      2.74 o 
  -2   8  10       10.30        5.60      2.54 o 
  -1   8  10      165.63      163.05      7.14 o 
   0   8  10      104.30      106.50      4.66 o 
   1   8  10      754.37      763.27     16.31 o 
   2   8  10     1021.06     1011.77     20.24 o 
   3   8  10      100.52      107.96      5.65 o 
   4   8  10        9.67       11.28      1.61 o 
   5   8  10      808.00      837.26     21.87 o 
   6   8  10     1307.87     1293.70     38.83 o 
   7   8  10      725.43      722.01     49.79 o 
  -3   9  10       95.82      106.74      7.96 o 
  -2   9  10       25.07       32.93      4.83 o 
  -1   9  10        6.43        5.62      2.88 o 
   0   9  10        3.69        7.08      1.82 o 
   1   9  10      158.93      149.14      6.64 o 
   2   9  10      302.87      314.42      8.74 o 
   3   9  10      892.16      887.68     20.63 o 
   4   9  10      607.16      625.88     11.40 o 
   5   9  10       40.56       49.12      2.66 o 
   6   9  10      124.18      123.96      8.65 o 
   7   9  10      657.00      677.02     23.76 o 
  -2  10  10      277.84      274.32     12.81 o 
  -1  10  10      111.09      121.75     12.24 o 
   0  10  10      170.09      170.64      8.98 o 
   1  10  10       19.58       14.03      2.31 o 
   2  10  10       80.71       89.43      4.42 o 
   3  10  10      169.93      167.47      6.09 o 
   4  10  10      608.85      603.92     13.21 o 
   5  10  10      467.72      436.74      9.71 o 
   0  11  10      349.15      344.59     16.65 o 
   1  11  10      340.39      357.54     13.61 o 
   2  11  10      189.56      179.33      7.50 o 
   3  11  10       27.02       27.54      3.35 o 
   4  11  10      154.84      175.24      7.83 o 
   1  -3  11       35.94       28.25      4.73 o 
   2  -3  11        0.99       -1.76      2.61 o 
   3  -3  11        0.83        0.89      2.51 o 
   4  -3  11       54.27       53.21      6.00 o 
   5  -3  11      301.73      292.20     20.57 o 
   6  -3  11      419.54      397.00     24.81 o 
   0  -2  11      444.55      448.70     17.77 o 
   1  -2  11      528.95      517.61     19.14 o 
   2  -2  11      365.59      384.35     15.55 o 
   3  -2  11      141.45      139.63      8.97 o 
   4  -2  11        5.18        1.47      2.77 o 
   5  -2  11       15.49       18.49      3.32 o 
   6  -2  11       31.36       23.18      6.53 o 
   7  -2  11      442.07      452.82     26.44 o 
  -1  -1  11      297.70      289.21     13.38 o 
   0  -1  11       12.61       16.41      3.90 o 
   1  -1  11      185.03      186.79     17.14 o 
   2  -1  11      438.56      458.79     30.04 o 
   3  -1  11      684.22      695.62     23.07 o 
   4  -1  11      379.57      352.77     17.27 o 
   5  -1  11      330.82      327.41     11.73 o 
   6  -1  11       49.54       48.04      4.65 o 
   7  -1  11        6.93       10.77      4.90 o 
   8  -1  11       84.65       76.40     10.45 o 
  -2   0  11      555.90      518.12     27.42 o 
  -1   0  11      488.72      503.38     18.47 o 
   0   0  11      363.01      340.35     14.85 o 
   1   0  11      317.86      295.93     16.81 o 
   2   0  11       42.78       36.08      4.62 o 
   3   0  11      159.92      154.90     10.77 o 
   4   0  11      484.43      504.79     15.12 o 
   5   0  11      649.54      652.96     18.42 o 
   6   0  11      600.01      609.14     17.73 o 
   7   0  11      461.47      475.67     24.16 o 
   8   0  11       50.50       64.64      9.14 o 
  -3   1  11      380.06      331.05     20.57 o 
  -2   1  11       42.79       36.58      4.96 o 
  -1   1  11      523.52      484.88     17.89 o 
   0   1  11     1140.98     1042.18     30.82 o 
   1   1  11      390.01      417.06     15.78 o 
   2   1  11      613.45      609.73     20.53 o 
   3   1  11      236.95      215.03      8.48 o 
   4   1  11       12.66        8.98      2.37 o 
   5   1  11       98.58       99.14      5.84 o 
   6   1  11      516.41      508.13     15.44 o 
   7   1  11      844.53      860.99     22.93 o 
   8   1  11      631.06      652.64     22.27 o 
   9   1  11      248.41      247.14     17.30 o 
  -3   2  11      292.56      282.08     18.28 o 
  -2   2  11      543.95      495.57     18.00 o 
  -1   2  11      239.44      218.17     10.59 o 
   0   2  11        7.38       11.41      6.20 o 
   1   2  11      523.15      495.01     26.77 o 
   2   2  11      989.74      967.67     28.74 o 
   3   2  11      623.62      630.12     17.21 o 
   4   2  11      617.13      638.49     21.81 o 
   5   2  11      283.31      272.50     10.11 o 
   6   2  11       28.89       23.26      3.38 o 
   7   2  11      210.07      201.94      8.79 o 
   8   2  11      469.95      464.70     26.12 o 
   9   2  11      917.48      978.12     29.90 o 
  -3   3  11      363.94      337.00     16.81 o 
  -2   3  11      711.68      676.97     29.87 o 
  -1   3  11      519.04      479.73     33.95 o 
   0   3  11      466.74      438.27     18.61 o 
   1   3  11       68.19       58.84      5.71 o 
   2   3  11        4.32        4.91      2.65 o 
   3   3  11      298.04      298.66     12.45 o 
   4   3  11      484.29      476.43     20.65 o 
   5   3  11      863.97      884.06     22.70 o 
   6   3  11      712.61      714.85     22.89 o 
   7   3  11      206.97      191.71      8.52 o 
   8   3  11       60.37       69.48      6.45 o 
   9   3  11      182.93      197.52     15.02 o 
  -3   4  11      263.71      263.74     12.11 o 
  -2   4  11       74.80       72.54      6.22 o 
  -1   4  11     1028.91     1002.76     29.90 o 
   0   4  11      648.83      621.20     20.65 o 
   1   4  11     1081.13     1036.69     30.24 o 
   2   4  11      391.83      392.92     12.04 o 
   3   4  11        0.52       -1.60      2.32 o 
   4   4  11        9.59        8.23      2.25 o 
   5   4  11      214.31      221.64      8.85 o 
   6   4  11      510.47      511.23     19.25 o 
   7   4  11      598.59      581.55     17.15 o 
   8   4  11      696.72      698.07     23.19 o 
   9   4  11      107.72      118.56      9.47 o 
  -3   5  11      219.20      233.83      9.35 o 
  -2   5  11      186.28      195.13      8.28 o 
  -1   5  11      289.36      277.18     16.65 o 
   0   5  11      343.90      352.92     14.18 o 
   1   5  11      942.16      942.40     28.28 o 
   2   5  11      520.67      546.24     17.56 o 
   3   5  11     1015.05     1023.85     24.99 o 
   4   5  11      343.75      338.29     11.31 o 
   5   5  11       80.53       82.66      5.28 o 
   6   5  11        0.85        3.39      2.80 o 
   7   5  11      168.74      151.25      9.33 o 
   8   5  11      568.63      599.12     20.99 o 
   9   5  11      575.92      548.41     20.31 o 
  -3   6  11      830.87      805.02     21.22 o 
  -2   6  11     1122.60     1138.64     28.21 o 
  -1   6  11      252.42      255.91      9.45 o 
   0   6  11      139.27      158.82     13.19 o 
   1   6  11       23.61       28.50      5.71 o 
   2   6  11      352.20      343.16     11.16 o 
   3   6  11      311.66      329.47     12.07 o 
   4   6  11      731.45      758.92     20.03 o 
   5   6  11      475.67      455.86     14.07 o 
   6   6  11      258.26      248.24     11.03 o 
   7   6  11      382.62      394.73     12.66 o 
   8   6  11       19.56       23.69     10.45 o 
  -3   7  11       20.32       17.84      4.27 o 
  -2   7  11      304.21      323.58     13.61 o 
  -1   7  11     1134.33     1137.74     33.14 o 
   0   7  11     1263.13     1268.44     35.19 o 
   1   7  11      460.11      456.18     15.88 o 
   2   7  11       32.24       33.33      4.93 o 
   3   7  11        4.00        0.03      1.71 o 
   4   7  11       89.23       96.25      5.69 o 
   5   7  11      256.02      290.88     10.67 o 
   6   7  11      498.68      496.20     18.57 o 
   7   7  11      321.43      282.73     17.96 o 
   8   7  11      256.55      249.05     12.57 o 
  -2   8  11      149.96      145.89     12.57 o 
  -1   8  11       30.75       36.28      4.96 o 
   0   8  11      495.23      508.36     17.77 o 
   1   8  11      816.90      851.60     24.66 o 
   2   8  11      838.01      832.33     20.90 o 
   3   8  11      491.74      501.77     29.38 o 
   4   8  11       61.63       68.74      5.34 o 
   5   8  11        0.70       -1.07      2.35 o 
   6   8  11       28.24       31.26      6.75 o 
   7   8  11      247.46      253.85     12.69 o 
  -2   9  11      264.83      268.41     12.35 o 
  -1   9  11      374.83      390.21     15.23 o 
   0   9  11       68.06       76.81      5.06 o 
   1   9  11      270.40      270.01     11.00 o 
   2   9  11      226.97      233.23      8.94 o 
   3   9  11      484.72      523.83     14.98 o 
   4   9  11      462.59      480.65     41.46 o 
   5   9  11      225.84      235.82     12.00 o 
   6   9  11      304.73      302.19     14.06 o 
   0  10  11      217.97      220.51     10.49 o 
   1  10  11       92.07       91.27      5.51 o 
   2  10  11       10.54       10.53      2.51 o 
   3  10  11      103.04       91.43      7.02 o 
   4  10  11      147.12      153.91      9.58 o 
   5  10  11      228.05      250.12     12.70 o 
   2  -2  12      299.44      329.44     14.88 o 
   3  -2  12      794.96      827.35     27.34 o 
   4  -2  12      703.34      715.56     24.55 o 
   5  -2  12      196.28      165.10     10.26 o 
   1  -1  12      291.19      291.50     13.60 o 
   2  -1  12        2.82        3.77      3.06 o 
   3  -1  12      112.46       94.83      7.71 o 
   4  -1  12      464.52      448.88     17.76 o 
   5  -1  12      851.97      820.01     27.70 o 
   6  -1  12      468.11      480.85     18.56 o 
   7  -1  12      125.42      118.84     13.06 o 
   0   0  12      318.86      329.36     14.43 o 
   1   0  12     1120.00     1124.19     33.70 o 
   2   0  12      673.45      638.10     29.38 o 
   3   0  12      265.70      240.88     11.85 o 
   4   0  12       14.94       18.79      4.27 o 
   5   0  12      349.67      347.31     12.43 o 
   6   0  12      508.70      476.77     22.85 o 
   7   0  12      483.17      457.99     18.22 o 
  -1   1  12      358.90      336.91     14.77 o 
   0   1  12        2.04        2.45      2.77 o 
   1   1  12      451.17      424.51     16.85 o 
   2   1  12     1017.12      932.71     29.87 o 
   3   1  12     1416.43     1333.96     38.43 o 
   4   1  12      695.64      673.32     22.85 o 
   5   1  12       84.48       75.88      9.96 o 
   6   1  12       84.81       79.57      6.95 o 
   7   1  12      205.01      202.51     11.19 o 
   8   1  12      509.43      537.44     20.08 o 
  -2   2  12      256.37      232.16     11.89 o 
  -1   2  12      355.05      329.37     14.20 o 
   0   2  12      849.42      863.15     27.36 o 
   1   2  12      265.29      256.35     12.34 o 
   2   2  12       68.45       61.43      6.53 o 
   3   2  12      799.77      758.80     24.81 o 
   4   2  12     1952.39     1869.32     42.55 o 
   5   2  12     1175.05     1181.81     29.16 o 
   6   2  12      316.80      318.93     11.74 o 
   7   2  12        4.08        6.23      3.21 o 
   8   2  12       24.83       27.59      4.85 o 
  -2   3  12       13.49       14.19      3.90 o 
  -1   3  12      154.52      150.44     10.61 o 
   0   3  12      917.73      891.28     39.83 o 
   1   3  12      895.73      862.74     27.12 o 
   2   3  12      966.06     1000.13     30.24 o 
   3   3  12      100.49       86.10      7.04 o 
   4   3  12      220.85      222.13      8.98 o 
   5   3  12      980.02      909.83     23.78 o 
   6   3  12     1365.72     1314.59     32.08 o 
   7   3  12      893.85      902.99     28.51 o 
   8   3  12      132.52      122.09      8.65 o 
  -2   4  12      282.35      262.31     12.90 o 
  -1   4  12       23.26       23.99      4.50 o 
   0   4  12       34.09       38.63      5.19 o 
   1   4  12      388.21      389.98     15.68 o 
   2   4  12     1802.74     1743.82     47.67 o 
   3   4  12     1466.03     1388.57     39.59 o 
   4   4  12      363.57      354.12     14.43 o 
   5   4  12        6.48        6.11      3.06 o 
   6   4  12      208.95      206.20      8.98 o 
   7   4  12      584.34      581.37     20.89 o 
   8   4  12      578.90      568.27     22.85 o 
  -2   5  12       84.83       82.46      7.16 o 
  -1   5  12      463.88      450.95     17.40 o 
   0   5  12      546.09      553.73     19.73 o 
   1   5  12        5.52        2.74      3.92 o 
   2   5  12      165.00      170.55      9.69 o 
   3   5  12     1259.14     1272.43     30.51 o 
   4   5  12     1916.02     1931.46     45.17 o 
   5   5  12      996.77     1025.57     26.11 o 
   6   5  12      117.48      108.28      6.46 o 
   7   5  12      134.56      141.37      9.35 o 
   8   5  12      179.64      175.75     10.39 o 
  -2   6  12       62.84       66.30      6.41 o 
  -1   6  12      209.36      197.91     10.84 o 
   0   6  12      286.38      288.52     13.26 o 
   1   6  12     1022.92      981.68     30.24 o 
   2   6  12      317.19      327.00     14.18 o 
   3   6  12        0.19        1.68      2.00 o 
   4   6  12      443.50      457.16     14.39 o 
   5   6  12     1515.58     1524.86     36.10 o 
   6   6  12     1084.00     1145.38     34.50 o 
   7   6  12      483.25      476.61     18.69 o 
   8   6  12       16.98       20.89      6.86 o 
  -2   7  12       69.67       64.64      7.18 o 
  -1   7  12       37.41       33.13      5.19 o 
   0   7  12      176.63      159.78     16.81 o 
   1   7  12      455.39      456.99     17.65 o 
   2   7  12      942.64      972.10     30.24 o 
   3   7  12      698.93      700.76     19.47 o 
   4   7  12       45.49       39.96      4.22 o 
   5   7  12        8.04        9.05      3.44 o 
   6   7  12      679.91      697.29     24.35 o 
   7   7  12      768.60      823.16     27.12 o 
  -1   8  12      325.35      339.21     20.24 o 
   0   8  12      105.93      107.21      8.07 o 
   1   8  12        0.55        2.29      2.97 o 
   2   8  12      329.38      323.34     14.54 o 
   3   8  12     1011.10     1056.34     26.87 o 
   4   8  12      869.75      936.76     44.40 o 
   5   8  12      300.23      302.87     14.08 o 
   6   8  12        2.60        2.55      4.41 o 
   0   9  12      423.49      414.30     23.51 o 
   1   9  12      664.00      685.28     32.97 o 
   2   9  12       95.05      100.77      6.32 o 
   3   9  12       78.21       93.68      7.96 o 
   4   9  12      507.70      491.47     42.12 o 
   5   9  12      860.64      923.02     50.28 o 
   2  10  12      517.15      553.38     28.73 o 
   3  10  12      314.05      321.91     21.22 o 
   2   0  13      130.92      105.20      8.40 o 
   3   0  13      350.92      327.46     21.87 o 
   4   0  13      224.12      217.76     16.65 o 
   5   0  13      180.13      172.31     10.77 o 
   1   1  13        1.02        4.03      3.21 o 
   2   1  13       10.13       14.69      4.27 o 
   3   1  13      222.75      231.69     12.12 o 
   4   1  13      299.19      280.10     13.47 o 
   5   1  13      620.94      595.18     21.93 o 
   6   1  13      260.24      227.88     16.65 o 
   0   2  13      157.98      126.15     25.79 o 
   1   2  13      239.28      231.89     12.24 o 
   2   2  13       80.69       87.00     11.92 o 
   3   2  13        3.57        1.75      3.10 o 
   4   2  13        5.26        3.67      2.90 o 
   5   2  13      218.96      230.16      9.72 o 
   6   2  13     1005.59     1013.01     31.86 o 
   7   2  13      655.97      667.27     23.76 o 
   0   3  13       95.35       88.14      9.63 o 
   1   3  13      226.99      208.45     11.41 o 
   2   3  13      439.25      394.70     20.57 o 
   3   3  13      330.20      290.58     15.51 o 
   4   3  13      291.97      306.40     14.20 o 
   5   3  13       13.27        7.14      2.84 o 
   6   3  13       59.88       51.48      9.30 o 
   7   3  13      339.73      304.93     14.54 o 
   0   4  13        5.79        5.42      4.73 o 
   1   4  13       40.63       42.87      5.65 o 
   2   4  13       55.68       45.45      5.77 o 
   3   4  13       76.78       59.92     13.39 o 
   4   4  13      607.66      600.51     21.58 o 
   5   4  13      773.86      799.86     22.03 o 
   6   4  13      360.62      333.50     15.24 o 
   7   4  13        1.01        2.12      4.08 o 
   0   5  13      576.58      572.77     38.20 o 
   1   5  13      135.54      127.07      8.99 o 
   2   5  13        1.90        1.40      2.88 o 
   3   5  13       14.05       13.48      4.04 o 
   4   5  13       59.30       59.47      4.90 o 
   5   5  13      120.83      112.12      6.71 o 
   6   5  13      554.09      535.94     34.77 o 
   7   5  13      797.15      803.25     33.79 o 
   0   6  13      258.89      268.53     17.63 o 
   1   6  13      347.52      340.75     15.22 o 
   2   6  13      456.35      443.62     17.65 o 
   3   6  13      253.75      252.51     12.77 o 
   4   6  13       93.57       99.08      6.28 o 
   5   6  13       15.53       19.71      4.83 o 
   6   6  13      134.98      130.76      9.23 o 
   0   7  13        5.63        6.23      5.39 o 
   1   7  13      104.99      106.55      8.31 o 
   2   7  13      225.65      223.08     11.77 o 
   3   7  13      402.59      373.24     16.27 o 
   4   7  13      252.42      235.61     12.47 o 
   5   7  13      392.91      411.47     20.57 o 
   6   7  13      164.91      173.73     10.85 o 
   1   8  13       26.03       22.21      5.06 o 
   2   8  13        8.57        6.59      3.67 o 
   3   8  13       17.85       13.23      4.37 o 
   4   8  13      381.70      442.11     18.00 o 
   5   8  13      399.85      405.72     17.43 o 
   3   3  14      918.76      868.27     29.20 o 
   4   3  14      866.60      836.35     57.13 o 
   5   3  14      164.56      146.45     10.22 o 
   2   4  14       60.55       70.44     14.85 o 
   3   4  14      283.79      296.19     32.32 o 
   4   4  14      721.11      734.90     37.22 o 
   5   4  14      628.37      599.24     31.18 o 
   2   5  14      658.90      607.99     22.85 o 
   3   5  14      303.08      331.25     15.45 o 
   4   5  14        0.91        5.88      3.53 o 
   5   5  14      281.54      290.57     22.85 o 
   3   6  14      513.62      502.43     28.40 o 
   4   6  14      403.73      401.02     25.30 o 
                                                 
